# Supplementary material for: 1-Octylindoline-2,3-dione
Source: Acta Crystallogr Sect E Struct Rep Online. 2013 Nov 23;69(Pt 12):o1801. doi: 10.1107/S1600536813031383 (PMC3885059; doi:10.1107/S1600536813031383)
Supplement: Supplementary file 1 [file e-69-o1801-sup1.cif]

##############################################################################
#                                                                            #
# This CIF contains the data in a paper accepted for publication in          #
# Acta Crystallographica Section E. It conforms to the requirements of       #
# Notes for Authors for Acta Crystallographica Section E, and has been       #
# peer reviewed under the auspices of the IUCr Commission on Journals.       #
#                                                                            #
# Full details of the Crystallographic Information File format               #
# are given in the paper "The Crystallographic Information File (CIF):       #
# a New Standard Archive File for Crystallography" by S. R. Hall, F. H.      #
# Allen and I. D. Brown [Acta Cryst. (1991), A47, 655-685].                  #
#                                                                            #
# The current version of the core CIF dictionary is obtainable from          #
# ftp://ftp.iucr.org/pub/cif_core.dic.                                       #
#                                                                            #
# Software is freely available for graphical display of the structure(s)     #
# in this CIF. For information consult the CIF software page                 #
# http://www.iucr.org/resources/cif/software.                                #
#                                                                            #
# This file may be used for bona fide research purposes within the           #
# scientific community so long as proper attribution is given to the journal # 
# article from which it was obtained.                                        #
#                                                                            #
##############################################################################
data_I
_audit_creation_method     SHELXL-97
_journal_date_recd_electronic     2013-11-12
_journal_date_accepted     2013-11-15
_journal_name_full     'Acta Crystallographica, Section E'
_journal_year     2013
_journal_volume     69
_journal_issue     12
_journal_page_first     o1801
_journal_page_last     o1801
_journal_paper_category     QO
_journal_paper_doi     10.1107/S1600536813031383
_journal_coeditor_code     RZ5095
_publ_contact_author
;
Fatima-Zahrae Qachchachi
Laboratoire de Chimie Organique Appliqu\'ee
Universit\'e Sidi Mohamed Ben Abdallah
Facult\'e des Sciences et Techniques
Route d'Immouzzer
BP 2202 F\`es
Morocco
;
_publ_contact_author_email     'fatimazahrae_qachchachi@yahoo.fr'
_publ_contact_author_fax     '212 537 77 54 40'
_publ_section_title
;
1-Octylindoline-2,3-dione
;
loop_
    _publ_author_name
    _publ_author_address
    'Qachchachi, Fatima-Zahrae'
;
Laboratoire de Chimie Organique Appliqu\'ee
Universit\'e Sidi Mohamed Ben Abdallah
Facult\'e des Sciences et Techniques
Route d'Immouzzer
BP 2202  F\`es
Morocco
;
    'Kandri Rodi, Youssef'
;
Laboratoire de Chimie Organique Appliqu\'ee
Universit\'e Sidi Mohamed Ben Abdallah
Facult\'e des Sciences et Techniques
Route d'Immouzzer
BP 2202  F\`es
Morocco
;
    'Essassi, El Mokhtar'
;
Laboratoire de Chimie Organique H\'et\'erocyclique
URAC 21, P\^ole de Comp\'etences Pharmacochimie
Universit\'e Mohammed V-Agdal, BP 1014 Avenue Ibn Batouta, Rabat
Morocco
;
    'Kunz, Werner'
;
Institute of Physical and Theoretical Chemistry, University of Regensburg,
D-93040 Regensburg, Germany
;
    'El Ammari, Lahcen'
;
Laboratoire de Chimie du Solide Appliqu\'ee, Facult\'e des Sciences,
Universit\'e Mohammed V-Agdal, Avenue Ibn Battouta, BP 1014, Rabat, Morocco
;
_database_code_depnum_ccdc_archive     'CCDC 972266'
_chemical_name_systematic
;
1-Octylindoline-2,3-dione
;
_chemical_name_common     ?
_chemical_formula_moiety     'C16 H21 N O2'
_chemical_formula_sum     'C16 H21 N O2'
_chemical_formula_iupac     'C16 H21 N O2'
_chemical_formula_weight     259.34
_chemical_melting_point     317
_symmetry_cell_setting     monoclinic
_symmetry_space_group_name_H-M     'P 21/c'
_symmetry_space_group_name_Hall     '-P 2ybc'
loop_
    _symmetry_equiv_pos_as_xyz
    'x, y, z'
    '-x, y+1/2, -z+1/2'
    '-x, -y, -z'
    'x, -y-1/2, z-1/2'
_cell_length_a     20.266(4)
_cell_length_b     4.69250(10)
_cell_length_c     15.7807(11)
_cell_angle_alpha     90.00
_cell_angle_beta     108.941(18)
_cell_angle_gamma     90.00
_cell_volume     1419.5(3)
_cell_formula_units_Z     4
_cell_measurement_reflns_used     5321
_cell_measurement_theta_min     2.9581
_cell_measurement_theta_max     73.5259
_cell_measurement_temperature     123.00(18)
_exptl_crystal_description     plate
_exptl_crystal_colour     orange
_exptl_crystal_size_max     0.3120
_exptl_crystal_size_mid     0.0658
_exptl_crystal_size_min     0.0399
_exptl_crystal_density_diffrn     1.214
_exptl_crystal_density_meas     ?
_exptl_crystal_density_method     'not measured'
_exptl_crystal_F_000     560
_exptl_absorpt_coefficient_mu     0.630
_exptl_absorpt_correction_type     analytical
_exptl_absorpt_process_details
;
[CrysAlis PRO (Oxford Diffraction, 2012); analytical numeric absorption
correction using a multi-faceted crystal model (Clark & Reid, 1995)]
;
_exptl_absorpt_correction_T_min     0.899
_exptl_absorpt_correction_T_max     0.979
_diffrn_ambient_temperature     123.00(18)
_diffrn_radiation_type     'Cu K\a'
_diffrn_radiation_wavelength     1.5418
_diffrn_radiation_source     'SuperNova (Cu) X-ray Source'
_diffrn_radiation_monochromator     'mirror'
_diffrn_measurement_device_type
                 'Oxford Diffraction SuperNova (single source at offset, Atlas)'
_diffrn_measurement_method     '\w scans'
_diffrn_detector_area_resol_mean     20.7092
_diffrn_reflns_number     13541
_diffrn_reflns_av_R_equivalents     0.0294
_diffrn_reflns_av_sigmaI/netI     0.0266
_diffrn_reflns_theta_min     4.61
_diffrn_reflns_theta_max     73.69
_diffrn_reflns_theta_full     73.69
_diffrn_measured_fraction_theta_max     0.981
_diffrn_measured_fraction_theta_full     0.981
_diffrn_reflns_limit_h_min     -24
_diffrn_reflns_limit_h_max     25
_diffrn_reflns_limit_k_min     -5
_diffrn_reflns_limit_k_max     5
_diffrn_reflns_limit_l_min     -17
_diffrn_reflns_limit_l_max     19
_refine_special_details
;
Refinement of <i>F</i>^2^ against all reflections. The weighted <i>R</i>-factor
<i>wR</i> and goodness of fit <i>S</i> are based on <i>F</i>^2^, conventional
<i>R</i>-factors <i>R</i> are based on <i>F</i>, with <i>F</i> set to zero for
negative <i>F</i>^2^. The threshold expression of <i>F</i>^2^ >
2\s(<i>F</i>^2^) is used only for calculating <i>R</i>-factors(gt) <i>etc</i>.
and is not relevant to the choice of reflections for refinement.
<i>R</i>-factors based on <i>F</i>^2^ are statistically about twice as large
as those based on <i>F</i>, and <i>R</i>- factors based on all data will be
even larger.
;
_reflns_number_total     2811
_reflns_number_gt     2462
_reflns_threshold_expression     I>2\s(I)
_refine_ls_structure_factor_coef     Fsqd
_refine_ls_matrix_type     full
_refine_ls_R_factor_all     0.0640
_refine_ls_R_factor_gt     0.0568
_refine_ls_wR_factor_gt     0.1607
_refine_ls_wR_factor_ref     0.1673
_refine_ls_goodness_of_fit_ref     1.180
_refine_ls_restrained_S_all     1.180
_refine_ls_number_reflns     2811
_refine_ls_number_parameters     172
_refine_ls_number_restraints     0
_refine_ls_hydrogen_treatment     constr
_refine_ls_weighting_scheme     calc
_refine_ls_weighting_details
         'calc w=1/[\s^2^(Fo^2^)+(0.0633P)^2^+1.1901P] where P=(Fo^2^+2Fc^2^)/3'
_atom_sites_solution_hydrogens     geom
_atom_sites_solution_primary     direct
_atom_sites_solution_secondary     difmap
_refine_ls_shift/su_max     0.000
_refine_ls_shift/su_mean     0.000
_refine_diff_density_max     0.491
_refine_diff_density_min     -0.224
_refine_ls_extinction_method     none
_refine_ls_extinction_coef     ?
loop_
    _atom_type_symbol
    _atom_type_description
    _atom_type_scat_dispersion_real
    _atom_type_scat_dispersion_imag
    _atom_type_scat_source
    'C' 'C' 0.0181 0.0091
                         'International Tables Vol C Tables 4.2.6.8 and 6.1.1.4'
    'H' 'H' 0.0000 0.0000
                         'International Tables Vol C Tables 4.2.6.8 and 6.1.1.4'
    'N' 'N' 0.0311 0.0180
                         'International Tables Vol C Tables 4.2.6.8 and 6.1.1.4'
    'O' 'O' 0.0492 0.0322
                         'International Tables Vol C Tables 4.2.6.8 and 6.1.1.4'
_computing_data_collection     'CrysAlis PRO (Oxford Diffraction, 2012)'
_computing_cell_refinement     'CrysAlis PRO (Oxford Diffraction, 2012)'
_computing_data_reduction     'CrysAlis PRO (Oxford Diffraction, 2012)'
_computing_structure_solution     'SHELXS97 (Sheldrick, 2008)'
_computing_structure_refinement     'SHELXL97 (Sheldrick, 2008)'
_computing_molecular_graphics     'WinGX (Farrugia, 2012)'
_computing_publication_material
                            'WinGX (Farrugia, 2012) and publCIF (Westrip, 2010)'
loop_
    _atom_site_type_symbol
    _atom_site_label
    _atom_site_fract_x
    _atom_site_fract_y
    _atom_site_fract_z
    _atom_site_U_iso_or_equiv
    _atom_site_adp_type
    _atom_site_calc_flag
    _atom_site_refinement_flags
    _atom_site_occupancy
    _atom_site_symmetry_multiplicity
    _atom_site_disorder_assembly
    _atom_site_disorder_group
    O O1 0.33354(9) 0.7667(4) 0.34657(10) 0.0397(4) Uani d . 1 1 . .
    O O2 0.44511(8) 1.1900(4) 0.42454(10) 0.0385(4) Uani d . 1 1 . .
    N N1 0.32574(9) 0.7836(4) 0.48939(11) 0.0272(4) Uani d . 1 1 . .
    C C1 0.35221(11) 0.8574(5) 0.42319(14) 0.0299(5) Uani d . 1 1 . .
    C C2 0.40999(10) 1.0835(5) 0.46468(14) 0.0288(5) Uani d . 1 1 . .
    C C3 0.40798(10) 1.1295(4) 0.55543(13) 0.0258(4) Uani d . 1 1 . .
    C C4 0.44509(10) 1.3124(5) 0.62281(15) 0.0296(5) Uani d . 1 1 . .
    H H4 0.4791 1.4325 0.6148 0.036 Uiso calc R 1 1 . .
    C C5 0.43015(11) 1.3116(5) 0.70275(14) 0.0308(5) Uani d . 1 1 . .
    H H5 0.4540 1.4343 0.7488 0.037 Uiso calc R 1 1 . .
    C C6 0.37992(11) 1.1290(5) 0.71428(13) 0.0290(5) Uani d . 1 1 . .
    H H6 0.3710 1.1310 0.7685 0.035 Uiso calc R 1 1 . .
    C C7 0.34230(10) 0.9420(5) 0.64691(13) 0.0272(4) Uani d . 1 1 . .
    H H7 0.3089 0.8196 0.6553 0.033 Uiso calc R 1 1 . .
    C C8 0.35685(9) 0.9471(4) 0.56786(13) 0.0241(4) Uani d . 1 1 . .
    C C9 0.26652(10) 0.5930(5) 0.47581(15) 0.0303(5) Uani d . 1 1 . .
    H H9A 0.2732 0.4819 0.5298 0.036 Uiso calc R 1 1 . .
    H H9B 0.2645 0.4618 0.4275 0.036 Uiso calc R 1 1 . .
    C C10 0.19768(10) 0.7542(5) 0.45315(15) 0.0300(5) Uani d . 1 1 . .
    H H10A 0.1940 0.8837 0.4039 0.036 Uiso calc R 1 1 . .
    H H10B 0.1976 0.8674 0.5045 0.036 Uiso calc R 1 1 . .
    C C11 0.13437(10) 0.5572(5) 0.42731(15) 0.0305(5) Uani d . 1 1 . .
    H H11A 0.1382 0.4262 0.4763 0.037 Uiso calc R 1 1 . .
    H H11B 0.1341 0.4455 0.3754 0.037 Uiso calc R 1 1 . .
    C C12 0.06565(10) 0.7207(5) 0.40574(15) 0.0311(5) Uani d . 1 1 . .
    H H12A 0.0651 0.8230 0.4589 0.037 Uiso calc R 1 1 . .
    H H12B 0.0635 0.8605 0.3597 0.037 Uiso calc R 1 1 . .
    C C13 0.00107(10) 0.5314(5) 0.37394(15) 0.0317(5) Uani d . 1 1 . .
    H H13A 0.0014 0.4298 0.3205 0.038 Uiso calc R 1 1 . .
    H H13B 0.0031 0.3912 0.4199 0.038 Uiso calc R 1 1 . .
    C C14 -0.06690(11) 0.6980(5) 0.35310(15) 0.0327(5) Uani d . 1 1 . .
    H H14A -0.0683 0.8412 0.3082 0.039 Uiso calc R 1 1 . .
    H H14B -0.0675 0.7962 0.4069 0.039 Uiso calc R 1 1 . .
    C C15 -0.13189(11) 0.5123(5) 0.31923(16) 0.0358(5) Uani d . 1 1 . .
    H H15A -0.1306 0.3683 0.3638 0.043 Uiso calc R 1 1 . .
    H H15B -0.1317 0.4154 0.2650 0.043 Uiso calc R 1 1 . .
    C C16 -0.19929(12) 0.6838(6) 0.29952(18) 0.0429(6) Uani d . 1 1 . .
    H H16A -0.2386 0.5578 0.2788 0.064 Uiso calc R 1 1 . .
    H H16B -0.2015 0.8234 0.2542 0.064 Uiso calc R 1 1 . .
    H H16C -0.2001 0.7778 0.3532 0.064 Uiso calc R 1 1 . .
loop_
    _atom_site_aniso_label
    _atom_site_aniso_U_11
    _atom_site_aniso_U_22
    _atom_site_aniso_U_33
    _atom_site_aniso_U_12
    _atom_site_aniso_U_13
    _atom_site_aniso_U_23
    O1 0.0396(9) 0.0494(10) 0.0293(8) 0.0081(7) 0.0102(7) -0.0051(7)
    O2 0.0303(8) 0.0559(11) 0.0335(8) 0.0040(7) 0.0160(7) 0.0132(7)
    N1 0.0222(8) 0.0314(9) 0.0271(9) 0.0000(7) 0.0067(7) -0.0028(7)
    C1 0.0265(10) 0.0372(12) 0.0262(10) 0.0098(8) 0.0087(8) 0.0014(8)
    C2 0.0224(9) 0.0349(11) 0.0297(10) 0.0088(8) 0.0092(8) 0.0086(9)
    C3 0.0225(9) 0.0285(10) 0.0275(10) 0.0050(7) 0.0096(8) 0.0072(8)
    C4 0.0207(9) 0.0307(11) 0.0364(11) -0.0008(8) 0.0078(8) 0.0049(9)
    C5 0.0267(10) 0.0319(11) 0.0312(11) 0.0000(8) 0.0059(8) -0.0013(8)
    C6 0.0275(10) 0.0353(11) 0.0243(10) 0.0047(8) 0.0084(8) 0.0026(8)
    C7 0.0240(9) 0.0306(11) 0.0286(10) 0.0001(8) 0.0107(8) 0.0031(8)
    C8 0.0188(9) 0.0257(10) 0.0263(9) 0.0040(7) 0.0053(7) 0.0011(8)
    C9 0.0250(10) 0.0284(11) 0.0350(11) -0.0012(8) 0.0064(8) -0.0031(8)
    C10 0.0247(10) 0.0299(11) 0.0340(11) 0.0014(8) 0.0074(8) -0.0014(8)
    C11 0.0238(10) 0.0311(11) 0.0345(11) 0.0004(8) 0.0063(8) -0.0026(9)
    C12 0.0236(10) 0.0324(11) 0.0353(11) 0.0011(8) 0.0067(8) -0.0013(9)
    C13 0.0253(10) 0.0337(12) 0.0347(11) 0.0000(8) 0.0079(8) -0.0023(9)
    C14 0.0256(11) 0.0365(12) 0.0344(11) 0.0004(9) 0.0075(9) -0.0005(9)
    C15 0.0271(11) 0.0404(13) 0.0388(12) -0.0014(9) 0.0092(9) -0.0039(10)
    C16 0.0244(11) 0.0546(15) 0.0462(14) -0.0006(10) 0.0069(10) -0.0003(12)
_geom_special_details
;
All e.s.d.'s (except the e.s.d. in the dihedral angle between two l.s. planes)
are estimated using the full covariance matrix. The cell e.s.d.'s are taken
into account individually in the estimation of e.s.d.'s in distances, angles
and torsion angles; correlations between e.s.d.'s in cell parameters are only
used when they are defined by crystal symmetry. An approximate (isotropic)
treatment of cell e.s.d.'s is used for estimating e.s.d.'s involving l.s.
planes.
;
loop_
    _geom_bond_atom_site_label_1
    _geom_bond_atom_site_label_2
    _geom_bond_site_symmetry_2
    _geom_bond_distance
    _geom_bond_publ_flag
    O1 C1 . 1.220(3) ?
    O2 C2 . 1.204(3) ?
    N1 C1 . 1.365(3) ?
    N1 C8 . 1.419(3) ?
    N1 C9 . 1.456(3) ?
    C1 C2 . 1.558(3) ?
    C2 C3 . 1.462(3) ?
    C3 C4 . 1.383(3) ?
    C3 C8 . 1.406(3) ?
    C4 C5 . 1.390(3) ?
    C4 H4 . 0.9300 ?
    C5 C6 . 1.387(3) ?
    C5 H5 . 0.9300 ?
    C6 C7 . 1.398(3) ?
    C6 H6 . 0.9300 ?
    C7 C8 . 1.372(3) ?
    C7 H7 . 0.9300 ?
    C9 C10 . 1.524(3) ?
    C9 H9A . 0.9700 ?
    C9 H9B . 0.9700 ?
    C10 C11 . 1.526(3) ?
    C10 H10A . 0.9700 ?
    C10 H10B . 0.9700 ?
    C11 C12 . 1.528(3) ?
    C11 H11A . 0.9700 ?
    C11 H11B . 0.9700 ?
    C12 C13 . 1.526(3) ?
    C12 H12A . 0.9700 ?
    C12 H12B . 0.9700 ?
    C13 C14 . 1.524(3) ?
    C13 H13A . 0.9700 ?
    C13 H13B . 0.9700 ?
    C14 C15 . 1.524(3) ?
    C14 H14A . 0.9700 ?
    C14 H14B . 0.9700 ?
    C15 C16 . 1.528(3) ?
    C15 H15A . 0.9700 ?
    C15 H15B . 0.9700 ?
    C16 H16A . 0.9600 ?
    C16 H16B . 0.9600 ?
    C16 H16C . 0.9600 ?
loop_
    _geom_angle_atom_site_label_1
    _geom_angle_atom_site_label_2
    _geom_angle_atom_site_label_3
    _geom_angle_site_symmetry_1
    _geom_angle_site_symmetry_3
    _geom_angle
    _geom_angle_publ_flag
    C1 N1 C8 . . 110.93(17) ?
    C1 N1 C9 . . 123.59(18) ?
    C8 N1 C9 . . 124.91(17) ?
    O1 C1 N1 . . 126.7(2) ?
    O1 C1 C2 . . 127.1(2) ?
    N1 C1 C2 . . 106.24(17) ?
    O2 C2 C3 . . 131.6(2) ?
    O2 C2 C1 . . 123.6(2) ?
    C3 C2 C1 . . 104.83(16) ?
    C4 C3 C8 . . 120.78(18) ?
    C4 C3 C2 . . 131.56(19) ?
    C8 C3 C2 . . 107.65(18) ?
    C3 C4 C5 . . 118.16(19) ?
    C3 C4 H4 . . 120.9 ?
    C5 C4 H4 . . 120.9 ?
    C6 C5 C4 . . 120.4(2) ?
    C6 C5 H5 . . 119.8 ?
    C4 C5 H5 . . 119.8 ?
    C5 C6 C7 . . 122.01(19) ?
    C5 C6 H6 . . 119.0 ?
    C7 C6 H6 . . 119.0 ?
    C8 C7 C6 . . 117.09(19) ?
    C8 C7 H7 . . 121.5 ?
    C6 C7 H7 . . 121.5 ?
    C7 C8 C3 . . 121.54(19) ?
    C7 C8 N1 . . 128.20(18) ?
    C3 C8 N1 . . 110.25(17) ?
    N1 C9 C10 . . 112.20(17) ?
    N1 C9 H9A . . 109.2 ?
    C10 C9 H9A . . 109.2 ?
    N1 C9 H9B . . 109.2 ?
    C10 C9 H9B . . 109.2 ?
    H9A C9 H9B . . 107.9 ?
    C9 C10 C11 . . 112.85(17) ?
    C9 C10 H10A . . 109.0 ?
    C11 C10 H10A . . 109.0 ?
    C9 C10 H10B . . 109.0 ?
    C11 C10 H10B . . 109.0 ?
    H10A C10 H10B . . 107.8 ?
    C10 C11 C12 . . 112.44(18) ?
    C10 C11 H11A . . 109.1 ?
    C12 C11 H11A . . 109.1 ?
    C10 C11 H11B . . 109.1 ?
    C12 C11 H11B . . 109.1 ?
    H11A C11 H11B . . 107.8 ?
    C13 C12 C11 . . 113.79(18) ?
    C13 C12 H12A . . 108.8 ?
    C11 C12 H12A . . 108.8 ?
    C13 C12 H12B . . 108.8 ?
    C11 C12 H12B . . 108.8 ?
    H12A C12 H12B . . 107.7 ?
    C14 C13 C12 . . 113.04(18) ?
    C14 C13 H13A . . 109.0 ?
    C12 C13 H13A . . 109.0 ?
    C14 C13 H13B . . 109.0 ?
    C12 C13 H13B . . 109.0 ?
    H13A C13 H13B . . 107.8 ?
    C13 C14 C15 . . 113.60(19) ?
    C13 C14 H14A . . 108.8 ?
    C15 C14 H14A . . 108.8 ?
    C13 C14 H14B . . 108.8 ?
    C15 C14 H14B . . 108.8 ?
    H14A C14 H14B . . 107.7 ?
    C14 C15 C16 . . 112.6(2) ?
    C14 C15 H15A . . 109.1 ?
    C16 C15 H15A . . 109.1 ?
    C14 C15 H15B . . 109.1 ?
    C16 C15 H15B . . 109.1 ?
    H15A C15 H15B . . 107.8 ?
    C15 C16 H16A . . 109.5 ?
    C15 C16 H16B . . 109.5 ?
    H16A C16 H16B . . 109.5 ?
    C15 C16 H16C . . 109.5 ?
    H16A C16 H16C . . 109.5 ?
    H16B C16 H16C . . 109.5 ?
loop_
    _geom_torsion_atom_site_label_1
    _geom_torsion_atom_site_label_2
    _geom_torsion_atom_site_label_3
    _geom_torsion_atom_site_label_4
    _geom_torsion_site_symmetry_1
    _geom_torsion_site_symmetry_2
    _geom_torsion_site_symmetry_3
    _geom_torsion_site_symmetry_4
    _geom_torsion
    _geom_torsion_publ_flag
    C8 N1 C1 O1 . . . . -175.8(2) ?
    C9 N1 C1 O1 . . . . -4.1(3) ?
    C8 N1 C1 C2 . . . . 3.3(2) ?
    C9 N1 C1 C2 . . . . 174.96(17) ?
    O1 C1 C2 O2 . . . . -2.5(3) ?
    N1 C1 C2 O2 . . . . 178.42(19) ?
    O1 C1 C2 C3 . . . . 176.1(2) ?
    N1 C1 C2 C3 . . . . -3.0(2) ?
    O2 C2 C3 C4 . . . . 1.1(4) ?
    C1 C2 C3 C4 . . . . -177.4(2) ?
    O2 C2 C3 C8 . . . . -180.0(2) ?
    C1 C2 C3 C8 . . . . 1.6(2) ?
    C8 C3 C4 C5 . . . . -0.3(3) ?
    C2 C3 C4 C5 . . . . 178.5(2) ?
    C3 C4 C5 C6 . . . . 0.8(3) ?
    C4 C5 C6 C7 . . . . -0.5(3) ?
    C5 C6 C7 C8 . . . . -0.3(3) ?
    C6 C7 C8 C3 . . . . 0.8(3) ?
    C6 C7 C8 N1 . . . . -179.05(19) ?
    C4 C3 C8 C7 . . . . -0.5(3) ?
    C2 C3 C8 C7 . . . . -179.61(18) ?
    C4 C3 C8 N1 . . . . 179.39(18) ?
    C2 C3 C8 N1 . . . . 0.3(2) ?
    C1 N1 C8 C7 . . . . 177.49(19) ?
    C9 N1 C8 C7 . . . . 5.9(3) ?
    C1 N1 C8 C3 . . . . -2.4(2) ?
    C9 N1 C8 C3 . . . . -173.93(18) ?
    C1 N1 C9 C10 . . . . -93.2(2) ?
    C8 N1 C9 C10 . . . . 77.3(2) ?
    N1 C9 C10 C11 . . . . 172.83(17) ?
    C9 C10 C11 C12 . . . . 179.35(18) ?
    C10 C11 C12 C13 . . . . 176.35(18) ?
    C11 C12 C13 C14 . . . . 179.79(18) ?
    C12 C13 C14 C15 . . . . 178.69(18) ?
    C13 C14 C15 C16 . . . . 179.56(19) ?
loop_
    _geom_hbond_atom_site_label_D
    _geom_hbond_atom_site_label_H
    _geom_hbond_atom_site_label_A
    _geom_hbond_site_symmetry_A
    _geom_hbond_distance_DH
    _geom_hbond_distance_HA
    _geom_hbond_distance_DA
    _geom_hbond_angle_DHA
    C6 H6 O1 4_576 0.93 2.49 3.156(3) 129.0
    C6 H6 O2 4_586 0.93 2.57 3.260(3) 131.0
    C4 H4 O2 3_686 0.93 2.55 3.470(3) 170.2
_iucr_refine_instructions_details
;
TITL FZ2  in P21/c
CELL  1.54184  20.2660   4.6925  15.7807   90.000  108.941   90.000
ZERR     4.00   0.0042   0.0001   0.0011    0.000    0.018    0.000
LATT   1
SYMM  - X, 1/2 + Y, 1/2 - Z
SFAC  C    H    N    O
UNIT  64   84   4    8
MERG   2
OMIT     0   0   6
OMIT    -3   1   6
OMIT    -6   0  12
shel  40 0.8
HTAB C6 O1_$1
HTAB C6 O2_$2
HTAB C7 O1_$1
HTAB C4 O2_$3
eqiv $1 x, 3/2-y, 1/2+z
eqiv $2 x, 5/2-y, 1/2+z
eqiv $3 1-x, 3-y, 1-z
FMAP   2
PLAN   10
conf
ACTA
BOND
BOND   $H
L.S.  10
WGHT    0.063300    1.190100
FVAR       7.31288
O1    4    0.333542    0.766731    0.346566    11.00000    0.03964    0.04937 =
         0.02932   -0.00513    0.01017    0.00807
O2    4    0.445108    1.190030    0.424543    11.00000    0.03031    0.05593 =
         0.03346    0.01319    0.01604    0.00400
N1    3    0.325743    0.783567    0.489388    11.00000    0.02220    0.03137 =
         0.02715   -0.00280    0.00668    0.00004
C1    1    0.352209    0.857358    0.423189    11.00000    0.02650    0.03719 =
         0.02618    0.00139    0.00872    0.00981
C2    1    0.409992    1.083531    0.464681    11.00000    0.02245    0.03494 =
         0.02973    0.00857    0.00925    0.00882
C3    1    0.407977    1.129485    0.555426    11.00000    0.02253    0.02849 =
         0.02749    0.00720    0.00961    0.00502
C4    1    0.445089    1.312374    0.622814    11.00000    0.02072    0.03071 =
         0.03641    0.00486    0.00776   -0.00076
AFIX  43
H4    2    0.479093    1.432516    0.614837    11.00000   -1.20000
AFIX   0
C5    1    0.430149    1.311591    0.702750    11.00000    0.02673    0.03191 =
         0.03119   -0.00133    0.00587    0.00003
AFIX  43
H5    2    0.453981    1.434258    0.748804    11.00000   -1.20000
AFIX   0
C6    1    0.379916    1.129004    0.714284    11.00000    0.02751    0.03526 =
         0.02433    0.00260    0.00835    0.00471
AFIX  43
H6    2    0.370985    1.130998    0.768484    11.00000   -1.20000
AFIX   0
C7    1    0.342296    0.942038    0.646915    11.00000    0.02402    0.03060 =
         0.02863    0.00313    0.01068    0.00006
AFIX  43
H7    2    0.308870    0.819601    0.655318    11.00000   -1.20000
AFIX   0
C8    1    0.356851    0.947099    0.567864    11.00000    0.01882    0.02571 =
         0.02627    0.00108    0.00529    0.00401
C9    1    0.266517    0.592996    0.475807    11.00000    0.02496    0.02841 =
         0.03497   -0.00306    0.00640   -0.00120
AFIX  23
H9A   2    0.273152    0.481861    0.529770    11.00000   -1.20000
H9B   2    0.264477    0.461827    0.427514    11.00000   -1.20000
AFIX   0
C10   1    0.197681    0.754169    0.453151    11.00000    0.02471    0.02990 =
         0.03398   -0.00140    0.00737    0.00144
AFIX  23
H10A  2    0.193977    0.883690    0.403913    11.00000   -1.20000
H10B  2    0.197588    0.867433    0.504531    11.00000   -1.20000
AFIX   0
C11   1    0.134370    0.557154    0.427305    11.00000    0.02376    0.03109 =
         0.03446   -0.00264    0.00631    0.00038
AFIX  23
H11A  2    0.138233    0.426236    0.476252    11.00000   -1.20000
H11B  2    0.134059    0.445508    0.375446    11.00000   -1.20000
AFIX   0
C12   1    0.065654    0.720677    0.405745    11.00000    0.02363    0.03242 =
         0.03526   -0.00130    0.00669    0.00112
AFIX  23
H12A  2    0.065051    0.822974    0.458901    11.00000   -1.20000
H12B  2    0.063514    0.860507    0.359657    11.00000   -1.20000
AFIX   0
C13   1    0.001065    0.531439    0.373937    11.00000    0.02526    0.03374 =
         0.03470   -0.00235    0.00786   -0.00002
AFIX  23
H13A  2    0.001382    0.429795    0.320547    11.00000   -1.20000
H13B  2    0.003096    0.391249    0.419887    11.00000   -1.20000
AFIX   0
C14   1   -0.066899    0.697965    0.353102    11.00000    0.02557    0.03654 =
         0.03439   -0.00054    0.00753    0.00043
AFIX  23
H14A  2   -0.068293    0.841214    0.308239    11.00000   -1.20000
H14B  2   -0.067546    0.796222    0.406907    11.00000   -1.20000
AFIX   0
C15   1   -0.131895    0.512344    0.319229    11.00000    0.02710    0.04044 =
         0.03875   -0.00388    0.00921   -0.00135
AFIX  23
H15A  2   -0.130582    0.368291    0.363831    11.00000   -1.20000
H15B  2   -0.131694    0.415413    0.265022    11.00000   -1.20000
AFIX   0
C16   1   -0.199291    0.683763    0.299522    11.00000    0.02442    0.05460 =
         0.04624   -0.00031    0.00694   -0.00059
AFIX  33
H16A  2   -0.238594    0.557827    0.278766    11.00000   -1.50000
H16B  2   -0.201488    0.823408    0.254228    11.00000   -1.50000
H16C  2   -0.200144    0.777780    0.353186    11.00000   -1.50000
HKLF 4
REM  FZ2  in P21/c
REM R1 =  0.0568 for   2462 Fo > 4sig(Fo)  and  0.0640 for all   2811 data
REM    172 parameters refined using      0 restraints
END
WGHT      0.0633      1.1903
REM Highest difference peak  0.491,  deepest hole -0.224,  1-sigma level  0.061
Q1    1   0.3327  0.7467  0.6775  11.00000  0.05    0.49
Q2    1   0.3396  0.7840  0.5239  11.00000  0.05    0.31
Q3    1  -0.2009  0.2462  0.3736  11.00000  0.05    0.25
Q4    1  -0.1975  0.2479  0.2062  11.00000  0.05    0.25
Q5    1   0.4136  1.1411  0.5192  11.00000  0.05    0.25
Q6    1   0.4199  1.1475  0.7150  11.00000  0.05    0.25
Q7    1   0.3461  0.7080  0.4681  11.00000  0.05    0.24
Q8    1  -0.0649  0.2469  0.2638  11.00000  0.05    0.23
Q9    1  -0.1379  0.4707  0.2240  11.00000  0.05    0.23
Q10   1   0.3452  0.9324  0.3131  11.00000  0.05    0.23
;
