# Supplementary material for: 1-Octylindoline-2,3-dione
Source: Acta Crystallogr Sect E Struct Rep Online. 2013 Nov 23;69(Pt 12):o1801. doi: 10.1107/S1600536813031383 (PMC3885059; doi:10.1107/S1600536813031383)
Supplement: Supplementary file 2 [file e-69-o1801-Isup2.hkl]

# 
# h,k,l, Fc-squared, Fo-squared, sigma(Fo-squared) and status flag 
# 
data_I
_shelx_title ' FZ2  in P21/c' 
_shelx_refln_list_code          4 
_shelx_F_calc_maximum      147.16 
_exptl_crystal_F_000       560.00 
_reflns_d_resolution_high  0.8033 
 
loop_ 
 _symmetry_equiv_pos_as_xyz 
 'x, y, z' 
 '-x, y+1/2, -z+1/2' 
 '-x, -y, -z' 
 'x, -y-1/2, z-1/2' 
 
_cell_length_a    20.2660 
_cell_length_b     4.6925 
_cell_length_c    15.7807 
_cell_angle_alpha  90.000 
_cell_angle_beta  108.941 
_cell_angle_gamma  90.000 
 
_shelx_F_squared_multiplier     1.000 
 
loop_ 
 _refln_index_h 
 _refln_index_k 
 _refln_index_l 
 _refln_F_squared_calc 
 _refln_F_squared_meas 
 _refln_F_squared_sigma 
 _refln_observed_status 
   2   0   0      136.61      171.87      8.82 o 
   3   0   0     4386.25     5421.44     61.96 o 
   4   0   0     9575.07    11577.15    106.13 o 
   5   0   0     2310.11     2802.37     59.28 o 
   6   0   0      181.53      236.47     19.03 o 
   7   0   0       10.54       16.88      5.47 o 
   8   0   0     2087.54     2777.20     52.85 o 
   9   0   0     3791.34     4981.41     75.03 o 
  10   0   0     1583.93     2086.30     51.38 o 
  11   0   0       64.39       81.58     10.70 o 
  12   0   0      144.39      182.73     16.88 o 
  13   0   0      713.74      963.17     40.54 o 
  14   0   0     1481.48     1853.04     25.15 o 
  15   0   0     3601.28     4367.22     41.66 o 
  16   0   0      704.75      781.91     17.20 o 
  17   0   0       26.27       24.12      3.01 o 
  18   0   0       16.50       14.35      2.12 o 
  19   0   0      104.44      121.13      5.93 o 
  20   0   0       84.03       99.59      5.82 o 
  21   0   0       12.60       10.87      2.51 o 
  22   0   0       15.37       16.22      3.14 o 
   1   1   0     1339.27     1377.05     21.20 o 
   2   1   0      188.80      194.20      8.16 o 
   3   1   0     7037.22     7606.20     70.22 o 
   4   1   0    16567.17    18602.83    117.65 o 
   5   1   0    10087.72    11801.64    100.40 o 
   6   1   0      329.12      362.18     18.76 o 
   7   1   0     1097.07     1321.10     31.75 o 
   8   1   0     1512.01     1922.96     19.16 o 
   9   1   0      518.98      644.27      9.70 o 
  10   1   0       58.45       64.83      2.90 o 
  11   1   0      135.91      148.78      4.34 o 
  12   1   0       40.20       35.62      2.08 o 
  13   1   0      621.28      730.95     10.32 o 
  14   1   0     1022.05     1158.17     13.78 o 
  15   1   0       80.83       88.19      4.33 o 
  16   1   0       34.33       32.22      2.81 o 
  17   1   0       21.38       24.82      2.80 o 
  18   1   0        3.86        4.22      1.06 o 
  19   1   0        0.49        1.45      0.56 o 
  20   1   0        1.15       -1.02      1.02 o 
  21   1   0       27.16       25.33      2.70 o 
  22   1   0       30.64       33.50      3.30 o 
  23   1   0        4.18        2.62      1.26 o 
   0   2   0     1677.50     1781.41     44.11 o 
   1   2   0      706.71      757.08     23.17 o 
   2   2   0        6.89        4.34      0.98 o 
   3   2   0        0.21        0.46      0.76 o 
   4   2   0       79.32       84.08     10.29 o 
   5   2   0        3.73        4.41      1.82 o 
   6   2   0      197.85      220.64      7.22 o 
   7   2   0     1542.45     1750.24     14.38 o 
   8   2   0     8456.45     9806.38     50.88 o 
   9   2   0      218.81      267.17      6.34 o 
  10   2   0       29.32       29.17      2.16 o 
  11   2   0        0.01       -0.58      0.62 o 
  12   2   0       18.10       19.57      1.60 o 
  13   2   0        0.07       -0.69      0.90 o 
  14   2   0       82.51       81.71      3.25 o 
  15   2   0        8.97        7.67      1.12 o 
  16   2   0      181.14      187.26      7.36 o 
  17   2   0      430.59      423.57     10.29 o 
  18   2   0      169.38      163.18      8.12 o 
  19   2   0        2.32        1.44      1.16 o 
  20   2   0        7.17        3.10      0.69 o 
  21   2   0        4.21        0.71      1.06 o 
  22   2   0      316.90      366.46      9.41 o 
   1   3   0       16.64       25.33      4.35 o 
   2   3   0       88.86       80.96      7.59 o 
   3   3   0       14.87       19.97      3.97 o 
   4   3   0        4.22       -0.09      6.33 o 
   5   3   0       31.48       33.93      3.15 o 
   6   3   0      198.91      220.59      6.24 o 
   7   3   0       10.11       10.90      1.07 o 
   8   3   0       26.11       31.68      1.90 o 
   9   3   0      696.44      801.46      9.90 o 
  10   3   0       71.24       78.47      3.58 o 
  11   3   0      112.54      128.53      4.94 o 
  12   3   0      548.06      622.97     11.03 o 
  13   3   0      464.12      516.94     10.30 o 
  14   3   0       45.22       44.07      2.63 o 
  15   3   0       34.24       29.64      2.23 o 
  16   3   0       26.35       18.62      1.72 o 
  17   3   0        4.95        1.99      1.32 o 
  18   3   0        4.39        5.49      1.36 o 
  19   3   0        7.07        5.36      1.22 o 
  20   3   0        2.99        1.53      1.04 o 
   0   4   0       49.97       38.27      4.15 o 
   1   4   0      297.05      324.67     10.24 o 
   2   4   0        4.65        4.74      1.18 o 
   3   4   0        0.69        1.66      0.66 o 
   4   4   0       19.28       23.04      1.90 o 
   5   4   0      128.55      138.52      5.32 o 
   6   4   0      305.49      338.02      7.70 o 
   7   4   0       21.87       25.93      2.10 o 
   8   4   0      121.85      129.70      4.40 o 
   9   4   0      224.52      244.00      5.56 o 
  10   4   0        5.02        5.07      0.84 o 
  11   4   0       10.22       10.64      1.17 o 
  12   4   0        0.23       -1.28      1.52 o 
  13   4   0       11.25       14.63      1.38 o 
  14   4   0        9.21       14.58      1.39 o 
  15   4   0      113.65      136.56      5.82 o 
  16   4   0      100.89      127.90      4.97 o 
  17   4   0        6.75        5.27      0.74 o 
   1   5   0      294.09      387.12     13.84 o 
   2   5   0       55.09       60.95      5.51 o 
   3   5   0       50.22       60.59      4.34 o 
   4   5   0        0.06        0.18      0.36 o 
   5   5   0       24.56       22.81      2.08 o 
   6   5   0       21.42       26.72      2.31 o 
   7   5   0       26.28       31.63      2.42 o 
   8   5   0       25.28       27.09      4.48 o 
   9   5   0        3.93        3.27      1.50 o 
  10   5   0        9.70       12.36      2.72 o 
  11   5   0       13.27       13.40      2.52 o 
  12   5   0        9.15        7.86      1.46 o 
 -23   1   1       92.43       96.67      5.03 o 
 -22   1   1        0.97       -0.39      1.04 o 
 -21   1   1       88.75       79.85      4.95 o 
 -20   1   1      116.04      120.94      6.76 o 
 -19   1   1        5.83        3.32      1.37 o 
 -18   1   1       45.89       47.41      3.35 o 
 -17   1   1       66.96       70.76      4.15 o 
 -16   1   1      566.68      552.72     11.36 o 
 -15   1   1      109.96       90.75      4.52 o 
 -14   1   1       14.39       12.34      0.96 o 
 -13   1   1       16.40       20.61      2.27 o 
 -12   1   1      116.45      127.41      4.71 o 
 -11   1   1        1.85        0.85      0.33 o 
 -10   1   1      226.28      221.57      4.80 o 
  -9   1   1      211.22      203.51      4.28 o 
  -8   1   1      897.09      985.63     22.62 o 
  -7   1   1     3702.95     3962.12     55.63 o 
  -6   1   1      803.90      785.24     27.26 o 
  -5   1   1       29.96       27.28      8.30 o 
  -4   1   1      543.80      499.79     18.65 o 
  -3   1   1     1307.80     1200.10     20.55 o 
  -2   1   1      995.47      884.02     17.12 o 
  -1   1   1     7525.44     6603.62     48.25 o 
   0   1   1       38.09       48.78      3.63 o 
   1   1   1     7418.72     6676.05     38.26 o 
   2   1   1     1044.95      946.37     14.31 o 
   3   1   1     2573.79     2388.68     40.55 o 
   4   1   1     6501.36     6276.78     70.58 o 
   5   1   1     3249.22     3281.61     54.79 o 
   6   1   1      640.38      697.27     27.46 o 
   7   1   1     1297.19     1426.59     28.65 o 
   8   1   1      812.29      881.18      9.31 o 
   9   1   1       25.37       24.14      1.69 o 
  10   1   1      137.20      148.29      4.37 o 
  11   1   1       38.87       44.89      2.55 o 
  12   1   1      143.43      130.06      5.00 o 
  13   1   1      404.10      413.13      6.94 o 
  14   1   1       61.16       59.04      3.59 o 
  15   1   1      277.99      269.19      8.95 o 
  16   1   1      350.55      351.26     11.01 o 
  17   1   1      319.46      337.38     10.67 o 
  18   1   1       30.79       31.72      3.10 o 
  19   1   1       10.43       11.05      2.19 o 
  20   1   1       54.39       51.72      4.16 o 
  21   1   1       80.20       76.30      4.47 o 
  22   1   1       10.12       14.18      2.08 o 
 -22   2   1        2.17        2.27      1.18 o 
 -21   2   1      113.70      115.87      6.82 o 
 -20   2   1      110.90      119.52      7.81 o 
 -19   2   1       19.68       19.74      2.59 o 
 -18   2   1        0.00       -0.34      1.28 o 
 -17   2   1        4.50        4.05      0.98 o 
 -16   2   1      165.66      120.25      4.43 o 
 -15   2   1        5.38       -0.70      1.05 o 
 -14   2   1       37.75       32.87      2.48 o 
 -13   2   1        0.62        0.25      0.80 o 
 -12   2   1       81.97       76.03      3.27 o 
 -11   2   1      143.38      137.86      4.48 o 
 -10   2   1       92.76       89.69      3.83 o 
  -9   2   1       78.01       59.17      2.82 o 
  -8   2   1      242.64      238.51      5.16 o 
  -7   2   1      385.96      388.63      7.45 o 
  -6   2   1      705.60      691.86     12.85 o 
  -5   2   1      846.03      845.93     34.50 o 
  -4   2   1      137.22      133.11      8.87 o 
  -3   2   1       31.17       29.39      3.87 o 
  -2   2   1      223.39      200.69      9.46 o 
  -1   2   1       58.53       44.91      4.10 o 
   0   2   1      495.32      501.75     18.64 o 
   1   2   1        5.24        8.24      1.55 o 
   2   2   1       47.39       44.67      4.96 o 
   3   2   1      938.58      934.48     23.66 o 
   4   2   1     2020.61     2059.68     52.39 o 
   5   2   1     1204.35     1244.07     22.38 o 
   6   2   1      108.48       91.78      3.49 o 
   7   2   1     1964.36     2035.61     15.58 o 
   8   2   1     4005.09     4087.52     23.68 o 
   9   2   1      749.54      723.80     10.53 o 
  10   2   1      117.11      117.56      4.01 o 
  11   2   1       20.86       18.90      1.51 o 
  12   2   1      205.69      213.55      5.45 o 
  13   2   1      217.97      225.29      5.48 o 
  14   2   1      285.32      237.16      6.23 o 
  15   2   1       38.61       22.62      2.06 o 
  16   2   1        0.05       -1.37      1.37 o 
  17   2   1        0.01        0.18      0.75 o 
  18   2   1        1.61        0.42      0.63 o 
  19   2   1        2.56        1.15      0.82 o 
  20   2   1        2.27        1.71      0.81 o 
  21   2   1       54.61       55.00      4.09 o 
 -20   3   1        7.57        9.98      1.47 o 
 -19   3   1        0.41       -0.23      0.25 o 
 -18   3   1        0.04       -0.73      0.73 o 
 -17   3   1        0.40       -0.09      0.42 o 
 -16   3   1        7.50        7.15      0.88 o 
 -15   3   1        9.35       16.13      1.35 o 
 -14   3   1        0.55        0.47      0.48 o 
 -13   3   1       50.27       40.23      2.35 o 
 -12   3   1      175.61      169.64      5.17 o 
 -11   3   1       88.94       92.77      4.51 o 
 -10   3   1        8.66        8.29      1.82 o 
  -9   3   1      344.01      333.84      5.60 o 
  -8   3   1      428.32      412.38      6.42 o 
  -7   3   1       32.10       30.31      1.74 o 
  -6   3   1      154.85      151.05      5.22 o 
  -5   3   1       51.82       47.10      5.05 o 
  -4   3   1        0.52       -4.72      4.72 o 
  -3   3   1        3.33        0.48      1.77 o 
  -2   3   1      100.96       99.64      9.43 o 
  -1   3   1      296.58      313.57     16.93 o 
   0   3   1      437.51      335.50     17.62 o 
   1   3   1       20.49        8.49      3.78 o 
   2   3   1      122.86      121.66      9.52 o 
   3   3   1      138.59      150.51     17.08 o 
   4   3   1      211.69      202.96     20.27 o 
   5   3   1      168.92      149.85      5.84 o 
   6   3   1       76.48       80.40      3.06 o 
   7   3   1      973.95      979.03     11.05 o 
   8   3   1       58.18       57.85      2.58 o 
   9   3   1       24.02       26.34      1.77 o 
  10   3   1      109.76      100.47      3.80 o 
  11   3   1      496.03      485.99     10.63 o 
  12   3   1      422.28      429.17     10.05 o 
  13   3   1       58.87       62.04      3.20 o 
  14   3   1       10.65        9.26      1.77 o 
  15   3   1       93.75      112.95      3.87 o 
  16   3   1        1.88       -0.75      0.75 o 
  17   3   1        0.88       -0.28      0.64 o 
  18   3   1        0.18        0.09      0.62 o 
  19   3   1        2.19        2.22      0.72 o 
  20   3   1        1.21        2.33      0.75 o 
 -17   4   1       55.00       62.38      3.75 o 
 -16   4   1        0.76       -0.23      0.43 o 
 -15   4   1       13.27       10.06      1.35 o 
 -14   4   1       87.65       95.64      3.23 o 
 -13   4   1        3.95        0.99      1.38 o 
 -12   4   1        0.51        1.78      0.72 o 
 -11   4   1        6.69        8.50      0.91 o 
 -10   4   1       47.87       45.75      2.28 o 
  -9   4   1       11.39        8.36      1.03 o 
  -8   4   1      703.10      721.83      9.79 o 
  -7   4   1       26.56       15.97      1.98 o 
  -6   4   1      107.51      120.44      4.59 o 
  -5   4   1        1.64        1.80      0.76 o 
  -4   4   1       78.66       79.73      4.34 o 
  -3   4   1      141.04      141.52      6.66 o 
  -2   4   1       67.17       73.83      4.80 o 
  -1   4   1      109.40      118.29      5.15 o 
   0   4   1        1.45       -0.24      1.45 o 
   1   4   1       62.86       55.05      4.08 o 
   2   4   1       94.76       91.25      5.43 o 
   3   4   1      183.65      181.86     10.90 o 
   4   4   1       41.00       41.45      3.20 o 
   5   4   1       25.20       20.68      1.80 o 
   6   4   1      516.57      530.74      8.91 o 
   7   4   1        2.17       -1.48      1.48 o 
   8   4   1      133.97      148.77      4.11 o 
   9   4   1       58.58       55.60      2.81 o 
  10   4   1       46.77       51.11      2.81 o 
  11   4   1        8.74        5.60      0.76 o 
  12   4   1       86.06       77.48      3.37 o 
  13   4   1       51.11       47.44      2.77 o 
  14   4   1       23.12       30.68      1.99 o 
  15   4   1       53.21       39.19      2.97 o 
  16   4   1      344.97      324.13      9.69 o 
 -12   5   1       19.05       16.37      2.06 o 
 -11   5   1       29.89       29.53      3.16 o 
 -10   5   1       45.37       46.67      5.53 o 
  -9   5   1       10.91       13.48      2.79 o 
  -8   5   1       14.16       13.84      1.69 o 
  -7   5   1        0.39        0.88      0.32 o 
  -6   5   1       87.84       92.62      4.38 o 
  -5   5   1       94.46       96.06      5.27 o 
  -4   5   1      116.35      126.96      6.20 o 
  -3   5   1       44.23       56.90      5.34 o 
  -2   5   1       45.34       54.98      5.16 o 
  -1   5   1      109.70      135.51      8.12 o 
   0   5   1       25.95       30.02      3.54 o 
   1   5   1       66.27       69.24      4.56 o 
   2   5   1      212.38      235.90     11.01 o 
   3   5   1       75.56       82.45      4.28 o 
   4   5   1        0.08        0.25      0.64 o 
   5   5   1       50.19       50.65      2.86 o 
   6   5   1       17.64       19.80      1.82 o 
   7   5   1        6.36        8.88      1.24 o 
   8   5   1        0.72        1.11      0.73 o 
   9   5   1        8.21       13.53      3.20 o 
  10   5   1        0.16        0.36      1.17 o 
  11   5   1        0.74       -0.92      0.92 o 
 -23   0   2      104.16      108.45      7.61 o 
 -22   0   2      215.39      226.81      9.23 o 
 -21   0   2      261.37      273.77     11.49 o 
 -20   0   2       70.44       77.41      5.35 o 
 -19   0   2        0.45        1.73      0.80 o 
 -18   0   2       22.39       20.29      2.76 o 
 -17   0   2      120.56      133.98      6.97 o 
 -16   0   2      583.86      645.90     15.56 o 
 -15   0   2      496.64      550.22     15.68 o 
 -14   0   2       11.83       -0.54     10.53 o 
 -13   0   2      672.77      776.18     39.49 o 
 -12   0   2      354.35      409.09     27.13 o 
 -11   0   2       84.30       70.54      8.68 o 
 -10   0   2      296.14      255.32     15.58 o 
  -9   0   2       50.45       67.09      7.16 o 
  -8   0   2       85.21       94.57      7.98 o 
  -7   0   2        6.05       12.25      2.32 o 
  -6   0   2        2.10        7.37      1.90 o 
  -5   0   2        2.13        1.47      0.78 o 
  -4   0   2      545.47      515.47     11.40 o 
  -3   0   2     3354.23     2995.17     30.99 o 
  -2   0   2     1129.68      913.94     12.48 o 
  -1   0   2     1126.06     1048.52     16.46 o 
   0   0   2     5059.96     4359.64    139.97 o 
   1   0   2      890.86      858.95     18.87 o 
   2   0   2       62.20       52.76      5.49 o 
   3   0   2        3.95        3.20      1.21 o 
   4   0   2      641.90      688.86     30.58 o 
   5   0   2      188.55      177.63     18.02 o 
   6   0   2      432.14      471.99     31.38 o 
   7   0   2     1067.53     1274.32     53.85 o 
   8   0   2      226.24      249.33     25.38 o 
   9   0   2        2.78        5.85      5.02 o 
  10   0   2        0.36        4.78      2.81 o 
  11   0   2       82.41       93.71     13.13 o 
  12   0   2      238.13      270.57     22.61 o 
  13   0   2       27.44       29.84      3.22 o 
  14   0   2       58.92       57.13      4.26 o 
  15   0   2      156.01      175.61      8.14 o 
  16   0   2        3.91        7.48      1.97 o 
  17   0   2        1.67        2.05      1.45 o 
  18   0   2       40.52       40.67      3.78 o 
  19   0   2       17.72       17.03      3.08 o 
  20   0   2       71.29       66.70      4.64 o 
  21   0   2      364.70      346.23     20.02 o 
  22   0   2      431.82      345.79     12.30 o 
 -23   1   2      164.12      185.24      7.50 o 
 -22   1   2        1.17        2.12      0.36 o 
 -21   1   2       14.58       14.87      2.11 o 
 -20   1   2       13.97       14.53      2.35 o 
 -19   1   2       30.48       29.88      3.34 o 
 -18   1   2      131.31      137.66      6.54 o 
 -17   1   2      260.84      260.75      8.12 o 
 -16   1   2      604.50      580.61     10.39 o 
 -15   1   2      452.91      421.52      8.65 o 
 -14   1   2        0.78        3.01      0.44 o 
 -13   1   2      335.34      357.11      9.63 o 
 -12   1   2      363.86      384.66      6.64 o 
 -11   1   2        1.59        2.28      0.63 o 
 -10   1   2      274.97      277.80      5.28 o 
  -9   1   2      192.26      192.28      4.27 o 
  -8   1   2     3895.71     4148.52     67.64 o 
  -7   1   2      741.33      709.16     26.68 o 
  -6   1   2     1079.46     1014.43     29.70 o 
  -5   1   2      108.19      101.93      9.00 o 
  -4   1   2       45.88       36.57      3.83 o 
  -3   1   2        2.28        3.22      1.31 o 
  -2   1   2      199.50      147.12      5.17 o 
  -1   1   2     7850.93     6816.99     39.91 o 
   0   1   2    13129.13    11785.43     42.69 o 
   1   1   2     2371.86     2117.80     20.90 o 
   2   1   2      120.88      126.47      7.43 o 
   3   1   2     1287.81     1293.28     26.08 o 
   4   1   2      800.93      774.00     25.92 o 
   5   1   2      271.08      253.44     16.03 o 
   6   1   2     1429.64     1577.05     43.87 o 
   7   1   2     2711.53     2951.97     32.16 o 
   8   1   2      263.16      262.55      6.54 o 
   9   1   2       31.23       28.65      1.98 o 
  10   1   2       38.76       36.74      2.52 o 
  11   1   2       76.32       62.02      2.92 o 
  12   1   2        4.18        2.68      0.38 o 
  13   1   2       43.47       38.81      2.19 o 
  14   1   2      473.03      464.77      9.52 o 
  15   1   2      822.50      820.82     14.56 o 
  16   1   2        0.19        0.62      0.72 o 
  17   1   2      239.50      247.20      9.11 o 
  18   1   2      216.28      221.79      8.24 o 
  19   1   2       40.19       37.48      3.62 o 
  20   1   2        0.09        0.30      1.37 o 
  21   1   2        2.33        3.76      0.89 o 
  22   1   2      195.18      197.09     10.53 o 
 -23   2   2        4.20        2.81      0.85 o 
 -22   2   2        0.75        1.68      0.92 o 
 -21   2   2        0.00       -0.53      0.75 o 
 -20   2   2       10.52       15.30      2.94 o 
 -19   2   2       20.95       23.05      2.84 o 
 -18   2   2        0.23       -0.57      1.11 o 
 -17   2   2        2.60        7.19      1.54 o 
 -16   2   2       16.73       15.75      1.64 o 
 -15   2   2       10.03        5.44      1.13 o 
 -14   2   2        9.28        8.81      1.18 o 
 -13   2   2       17.27       14.41      1.21 o 
 -12   2   2       81.03       73.91      2.97 o 
 -11   2   2       82.61       81.09      3.76 o 
 -10   2   2       65.77       61.37      3.14 o 
  -9   2   2        8.71        8.45      0.99 o 
  -8   2   2      225.77      229.04      6.11 o 
  -7   2   2      723.23      721.97     10.41 o 
  -6   2   2       43.41       40.50      3.02 o 
  -5   2   2      454.98      452.20     17.67 o 
  -4   2   2      610.81      554.94     17.52 o 
  -3   2   2       16.20       15.94      2.60 o 
  -2   2   2      734.12      645.21     17.79 o 
  -1   2   2      322.35      289.63     10.40 o 
   0   2   2        8.83       10.53      2.44 o 
   1   2   2      940.22      931.06     22.10 o 
   2   2   2      480.37      473.45     16.24 o 
   3   2   2        5.01        5.01      1.65 o 
   4   2   2      747.02      740.60     31.55 o 
   5   2   2     1458.04     1472.84     18.44 o 
   6   2   2      455.42      489.23      7.40 o 
   7   2   2      177.08      163.25      4.51 o 
   8   2   2     1500.37     1539.65     14.79 o 
   9   2   2      526.56      561.05      9.32 o 
  10   2   2       15.33        7.81      1.47 o 
  11   2   2      193.16      197.63      4.98 o 
  12   2   2        6.56        7.90      0.96 o 
  13   2   2       81.55       84.82      2.98 o 
  14   2   2      296.92      284.44      7.56 o 
  15   2   2       48.54       42.96      3.24 o 
  16   2   2       49.00       38.26      3.60 o 
  17   2   2       99.87       89.62      5.92 o 
  18   2   2      100.98       90.25      5.87 o 
  19   2   2       16.68       19.96      2.37 o 
  20   2   2       10.25        9.27      1.38 o 
  21   2   2       22.16       20.06      3.56 o 
 -21   3   2        1.16       -0.06      0.06 o 
 -20   3   2        8.94        8.09      1.88 o 
 -19   3   2       38.56       43.09      2.69 o 
 -18   3   2       32.24       34.81      2.67 o 
 -17   3   2        4.68        9.56      1.31 o 
 -16   3   2        5.40        2.85      1.02 o 
 -15   3   2       89.62       95.55      3.63 o 
 -14   3   2       55.18       44.25      2.58 o 
 -13   3   2        7.82        3.94      0.65 o 
 -12   3   2        0.00        0.17      0.57 o 
 -11   3   2        0.37       -0.13      2.55 o 
 -10   3   2       17.29       16.21      1.28 o 
  -9   3   2      522.28      504.86      6.97 o 
  -8   3   2      500.30      455.95      7.55 o 
  -7   3   2      279.10      261.54      5.57 o 
  -6   3   2      221.51      198.72      6.16 o 
  -5   3   2        0.00       -0.99      9.05 o 
  -4   3   2      310.73      294.76     20.52 o 
  -3   3   2      498.59      477.35     21.08 o 
  -2   3   2       19.05       24.85      4.61 o 
  -1   3   2        7.53       12.90      3.27 o 
   0   3   2      480.75      391.81     19.36 o 
   1   3   2       27.62       32.85      5.36 o 
   2   3   2       50.43       39.06      7.19 o 
   3   3   2       87.83       80.85      6.33 o 
   4   3   2        0.44        0.68      1.44 o 
   5   3   2       84.12       78.43      3.15 o 
   6   3   2       10.13        8.25      1.01 o 
   7   3   2     1060.52     1070.62     12.82 o 
   8   3   2      627.34      625.45      8.96 o 
   9   3   2     1160.65     1197.09     12.80 o 
  10   3   2      410.23      404.66      7.82 o 
  11   3   2        4.43        2.04      0.90 o 
  12   3   2      332.27      320.81      7.28 o 
  13   3   2      377.39      341.94      7.61 o 
  14   3   2      151.73      156.78      4.07 o 
  15   3   2       11.06       14.14      1.30 o 
  16   3   2        7.59        4.40      0.94 o 
  17   3   2        4.80        1.97      1.67 o 
  18   3   2        0.00       -0.01      0.57 o 
  19   3   2        0.13       -0.26      0.80 o 
 -17   4   2       37.53       39.13      3.06 o 
 -16   4   2        7.64       11.35      1.38 o 
 -15   4   2        1.14        0.60      0.95 o 
 -14   4   2        1.67        1.23      0.69 o 
 -13   4   2        2.75        2.15      0.64 o 
 -12   4   2        6.51        7.26      1.09 o 
 -11   4   2        9.97        8.01      1.01 o 
 -10   4   2        4.27        4.80      0.95 o 
  -9   4   2      107.51      108.55      3.76 o 
  -8   4   2       26.11       27.37      1.76 o 
  -7   4   2      227.37      219.58      5.06 o 
  -6   4   2        5.84        2.25      0.78 o 
  -5   4   2        0.29        2.09      0.64 o 
  -4   4   2        0.60        0.13      1.17 o 
  -3   4   2        2.95        1.81      0.67 o 
  -2   4   2        1.07        1.71      0.81 o 
  -1   4   2        1.49        1.77      0.75 o 
   0   4   2        0.42        0.15      0.61 o 
   1   4   2       38.33       36.22      3.39 o 
   2   4   2       25.31       23.99      3.60 o 
   3   4   2        3.23        1.81      0.76 o 
   4   4   2        0.08       -0.64      0.64 o 
   5   4   2       12.75       16.97      1.50 o 
   6   4   2      141.11      142.75      4.61 o 
   7   4   2       48.30       48.45      2.64 o 
   8   4   2       27.48       29.30      2.04 o 
   9   4   2       70.65       69.79      3.12 o 
  10   4   2       13.17       13.16      1.27 o 
  11   4   2       34.15       34.09      1.92 o 
  12   4   2      158.61      143.33      4.00 o 
  13   4   2      141.95      119.04      3.36 o 
  14   4   2       21.86       14.96      2.30 o 
  15   4   2       28.54       23.97      2.15 o 
  16   4   2      172.68      160.93      5.75 o 
 -12   5   2        2.42        5.63      1.13 o 
 -11   5   2       10.39        8.28      2.50 o 
 -10   5   2       56.62       52.11      8.85 o 
  -9   5   2        0.21       -1.34      1.34 o 
  -8   5   2        0.03        1.17      2.04 o 
  -7   5   2       72.61       69.38      4.65 o 
  -6   5   2        0.01       -1.20      1.20 o 
  -5   5   2       17.15       16.74      2.15 o 
  -4   5   2       46.02       44.55      3.63 o 
  -3   5   2       54.07       61.46      5.33 o 
  -2   5   2       38.80       45.79      4.38 o 
  -1   5   2      296.19      310.53      9.37 o 
   0   5   2        2.70        4.28      0.71 o 
   1   5   2       92.80      101.45      5.39 o 
   2   5   2       14.09       17.09      2.15 o 
   3   5   2       26.37       26.90      2.35 o 
   4   5   2       68.35       72.77      3.81 o 
   5   5   2        8.27        5.76      0.70 o 
   6   5   2       21.73       19.95      1.70 o 
   7   5   2       25.49       28.64      2.47 o 
   8   5   2        0.34        0.00      0.82 o 
   9   5   2        2.09        1.87      1.23 o 
  10   5   2        7.86        9.02      1.89 o 
 -24   1   3       52.52       56.92      5.18 o 
 -23   1   3        0.02       -0.51      0.51 o 
 -22   1   3       50.81       51.45      4.02 o 
 -21   1   3       52.93       54.22      5.49 o 
 -20   1   3       30.32       30.47      3.31 o 
 -19   1   3       22.89       22.94      3.11 o 
 -18   1   3        5.35        3.11      0.78 o 
 -17   1   3      391.29      386.75      9.51 o 
 -16   1   3      162.85      151.35      5.68 o 
 -15   1   3      266.25      278.55      7.04 o 
 -14   1   3       33.11       38.13      2.15 o 
 -13   1   3        8.78       11.31      1.65 o 
 -12   1   3        0.07        1.71      0.60 o 
 -11   1   3      300.31      343.15      6.05 o 
 -10   1   3     1031.05     1101.70     12.34 o 
  -9   1   3     1237.96     1278.48     11.10 o 
  -8   1   3       26.76       24.89      5.12 o 
  -7   1   3      233.16      234.94     12.27 o 
  -6   1   3      280.35      264.04     12.04 o 
  -5   1   3      111.39       99.19      7.04 o 
  -4   1   3        0.72        2.62      0.64 o 
  -3   1   3      775.05      644.51     11.79 o 
  -2   1   3     5152.51     4473.06     32.64 o 
  -1   1   3     1647.79     1496.57     16.04 o 
   0   1   3     1448.64     1317.78     15.08 o 
   1   1   3      115.19      117.90      6.50 o 
   2   1   3      181.81      171.87      9.33 o 
   3   1   3      172.69      161.68      9.84 o 
   4   1   3      248.92      250.64     13.32 o 
   5   1   3     1895.44     2023.73     55.95 o 
   6   1   3       75.52       74.28      2.81 o 
   7   1   3      919.78     1011.31     11.04 o 
   8   1   3       94.20       96.50      3.59 o 
   9   1   3        0.35       -0.28      0.58 o 
  10   1   3       29.73       32.43      1.87 o 
  11   1   3       73.06       74.76      3.11 o 
  12   1   3        5.29        3.89      0.96 o 
  13   1   3       89.00       87.41      4.25 o 
  14   1   3      544.08      526.54      9.75 o 
  15   1   3        9.15       10.72      1.66 o 
  16   1   3       41.14       43.22      3.25 o 
  17   1   3        7.87        6.95      1.21 o 
  18   1   3       97.86      105.30      4.78 o 
  19   1   3       35.58       34.23      4.27 o 
  20   1   3        7.59        7.12      1.72 o 
  21   1   3        3.88        7.02      1.84 o 
 -23   2   3       18.27       18.13      2.07 o 
 -22   2   3        3.50        2.10      0.99 o 
 -21   2   3        6.21        4.02      0.95 o 
 -20   2   3        0.06        0.66      2.83 o 
 -19   2   3       60.05       57.66      4.08 o 
 -18   2   3      204.76      195.77      7.94 o 
 -17   2   3       89.32       96.45      4.75 o 
 -16   2   3      299.73      244.05      6.93 o 
 -15   2   3       84.13       71.59      3.47 o 
 -14   2   3      198.73      192.87      4.86 o 
 -13   2   3      146.83      143.99      4.02 o 
 -12   2   3        5.97        6.40      0.81 o 
 -11   2   3       17.38       16.95      1.67 o 
 -10   2   3       65.67       62.10      2.90 o 
  -9   2   3      136.45      133.57      4.49 o 
  -8   2   3      194.49      204.02      5.75 o 
  -7   2   3       66.79       43.80      2.54 o 
  -6   2   3      249.72      212.50      7.05 o 
  -5   2   3      337.15      314.92     13.40 o 
  -4   2   3      354.97      350.35     13.95 o 
  -3   2   3      178.43      175.90      9.78 o 
  -2   2   3        6.05        6.94      1.47 o 
  -1   2   3      327.61      339.42     11.73 o 
   0   2   3      602.05      593.25     14.95 o 
   1   2   3      928.76      879.62     21.73 o 
   2   2   3      642.96      617.87     26.82 o 
   3   2   3      158.36      174.43     14.84 o 
   4   2   3      114.60      127.69      5.35 o 
   5   2   3      753.44      722.37      9.69 o 
   6   2   3        1.38        0.34      0.44 o 
   7   2   3       78.84       75.64      2.89 o 
   8   2   3        1.84        2.49      0.63 o 
   9   2   3       84.90       80.71      3.71 o 
  10   2   3      369.98      371.20      6.93 o 
  11   2   3      473.32      500.96      8.58 o 
  12   2   3      275.84      283.89      5.61 o 
  13   2   3      105.14       88.35      3.22 o 
  14   2   3      314.77      271.17      8.30 o 
  15   2   3       35.69       42.48      3.09 o 
  16   2   3       50.06       43.35      3.71 o 
  17   2   3       32.85       26.19      3.12 o 
  18   2   3       10.71       11.09      1.82 o 
  19   2   3        0.03       -0.19      0.39 o 
  20   2   3       20.43       23.01      2.55 o 
 -21   3   3       28.64       25.69      2.49 o 
 -20   3   3       44.08       41.32      3.12 o 
 -19   3   3        1.88        0.20      1.07 o 
 -18   3   3        8.71        9.99      1.44 o 
 -17   3   3        9.31       12.01      1.42 o 
 -16   3   3       17.10       20.31      1.58 o 
 -15   3   3       25.85       29.04      2.05 o 
 -14   3   3       63.76       55.84      2.73 o 
 -13   3   3       62.15       54.15      2.77 o 
 -12   3   3       32.40       32.13      2.14 o 
 -11   3   3       21.21       20.74      1.75 o 
 -10   3   3       20.86       18.95      1.37 o 
  -9   3   3      260.69      241.54      5.65 o 
  -8   3   3      212.28      198.33      5.38 o 
  -7   3   3      166.90      162.28      5.16 o 
  -6   3   3       23.09       21.07      1.94 o 
  -5   3   3      165.83      148.12      9.57 o 
  -4   3   3        0.01       -4.46      4.46 o 
  -3   3   3      307.00      269.95     12.70 o 
  -2   3   3      229.55      287.76     19.35 o 
  -1   3   3      777.63      737.34     31.65 o 
   0   3   3      197.91      222.13     14.45 o 
   1   3   3        3.22       -1.81      2.61 o 
   2   3   3      111.72      116.79     12.50 o 
   3   3   3       77.92       85.77      7.37 o 
   4   3   3        2.05        1.44      0.94 o 
   5   3   3       76.31       70.58      3.67 o 
   6   3   3      235.88      231.58      5.08 o 
   7   3   3        1.87        1.48      0.65 o 
   8   3   3     1585.13     1662.32     15.96 o 
   9   3   3      563.66      589.22     10.48 o 
  10   3   3       20.54       17.30      1.56 o 
  11   3   3       47.02       48.22      3.12 o 
  12   3   3      184.10      179.39      5.14 o 
  13   3   3      356.66      371.52      6.52 o 
  14   3   3      104.68       75.73      2.94 o 
  15   3   3       18.05       12.48      1.63 o 
  16   3   3       13.09       13.71      2.09 o 
  17   3   3       20.00       22.62      2.25 o 
  18   3   3       14.64       16.21      1.97 o 
 -18   4   3       90.81       93.14      3.79 o 
 -17   4   3        0.44        0.20      0.76 o 
 -16   4   3       13.47       11.58      1.76 o 
 -15   4   3       53.77       53.36      2.30 o 
 -14   4   3        3.53        2.45      0.43 o 
 -13   4   3        1.39        0.88      0.56 o 
 -12   4   3        1.04        1.08      0.62 o 
 -11   4   3        3.14        2.69      0.69 o 
 -10   4   3       48.02       49.40      2.61 o 
  -9   4   3       83.96       84.06      3.44 o 
  -8   4   3      289.39      291.24      6.86 o 
  -7   4   3       30.51       30.01      2.25 o 
  -6   4   3      105.11      100.68      4.31 o 
  -5   4   3       26.86       28.20      2.28 o 
  -4   4   3        1.43        0.25      1.42 o 
  -3   4   3        1.73        3.58      1.18 o 
  -2   4   3      188.42      205.28      8.09 o 
  -1   4   3       11.72        7.49      1.96 o 
   0   4   3      137.95      130.77      8.22 o 
   1   4   3       27.80       22.49      3.15 o 
   2   4   3       39.37       49.23      5.26 o 
   3   4   3      236.81      242.08      7.80 o 
   4   4   3      345.89      352.11      8.37 o 
   5   4   3      249.82      262.01      6.66 o 
   6   4   3      172.45      179.85      5.15 o 
   7   4   3       20.35       21.95      1.82 o 
   8   4   3       81.18       83.75      3.38 o 
   9   4   3        1.70        1.52      0.59 o 
  10   4   3        0.41        0.10      0.56 o 
  11   4   3       23.62       19.75      1.35 o 
  12   4   3      101.41       83.32      2.97 o 
  13   4   3      475.49      489.11     10.63 o 
  14   4   3      205.99      199.68      7.78 o 
  15   4   3        6.86        6.25      1.28 o 
 -12   5   3       22.50       24.38      2.02 o 
 -11   5   3       39.06       40.91      4.47 o 
 -10   5   3       60.83       55.12      4.18 o 
  -9   5   3        1.29       -0.67      1.01 o 
  -8   5   3        3.76        1.12      0.44 o 
  -7   5   3        1.08       -0.32      0.55 o 
  -6   5   3       38.71       36.86      3.18 o 
  -5   5   3       40.91       41.08      3.45 o 
  -4   5   3       13.38       16.11      2.17 o 
  -3   5   3        3.28        1.33      0.57 o 
  -2   5   3        5.14        7.35      1.56 o 
  -1   5   3        1.69        0.02      0.54 o 
   0   5   3      235.16      246.51      8.42 o 
   1   5   3       13.49       15.21      2.64 o 
   2   5   3        7.64        6.49      1.11 o 
   3   5   3        0.99       -1.14      1.20 o 
   4   5   3        0.16        0.30      0.61 o 
   5   5   3        1.47        4.62      3.04 o 
   6   5   3       53.12       53.25      5.70 o 
   7   5   3       18.86       17.59      2.34 o 
   8   5   3       21.35       17.92      2.19 o 
   9   5   3       29.35       18.11      3.21 o 
 -25   0   4       21.97       21.99      3.33 o 
 -24   0   4        0.09       -0.22      0.40 o 
 -23   0   4       35.67       31.96      4.40 o 
 -22   0   4       42.86       41.04      4.16 o 
 -21   0   4       19.35       17.77      2.65 o 
 -20   0   4        5.25        3.81      1.02 o 
 -19   0   4      175.63      169.25     10.27 o 
 -18   0   4      271.74      264.61     10.43 o 
 -17   0   4     1875.31     1849.54     26.49 o 
 -16   0   4     1472.07     1457.01     21.72 o 
 -15   0   4       14.47       14.43      2.06 o 
 -14   0   4      193.31      221.50     21.02 o 
 -13   0   4     1027.05     1058.37     44.10 o 
 -12   0   4      485.71      454.08     27.23 o 
 -11   0   4      124.86      129.92     13.60 o 
 -10   0   4     1101.38     1134.25     38.61 o 
  -9   0   4     1040.51     1042.60     34.18 o 
  -8   0   4      312.82      290.95     10.26 o 
  -7   0   4       13.17        5.43      1.66 o 
  -6   0   4      394.52      319.93      9.15 o 
  -5   0   4        3.24        1.02      0.55 o 
  -4   0   4     2857.59     2535.99     30.02 o 
  -3   0   4     6755.61     5988.51    103.55 o 
  -2   0   4    12487.44    11092.51     77.77 o 
  -1   0   4    21656.52    18530.48     95.38 o 
   0   0   4     1746.51     1612.43     59.22 o 
   1   0   4     3937.87     3514.48    135.89 o 
   2   0   4      700.17      626.82     23.18 o 
   3   0   4      398.47      359.66     19.67 o 
   4   0   4     1618.21     1702.82     47.87 o 
   5   0   4     1816.68     2072.77     65.26 o 
   6   0   4     1170.77     1400.62     57.08 o 
   7   0   4      366.91      445.04     34.78 o 
   8   0   4       91.12       86.51      8.91 o 
   9   0   4     1012.38     1180.76     64.14 o 
  10   0   4     1208.14     1450.16     73.68 o 
  11   0   4      282.42      337.53     12.73 o 
  12   0   4        0.43        2.56      1.57 o 
  13   0   4     1968.43     2096.88     37.90 o 
  14   0   4     1214.01     1274.56     22.97 o 
  15   0   4      229.79      248.05     13.54 o 
  16   0   4      173.01      184.40     11.38 o 
  17   0   4       12.66       13.07      2.88 o 
  18   0   4      204.84      213.16     11.01 o 
  19   0   4      328.15      327.70     12.35 o 
  20   0   4      336.08      303.09     10.38 o 
  21   0   4       64.13       45.37      4.54 o 
 -24   1   4      142.71      128.03      6.04 o 
 -23   1   4       54.36       52.29      3.65 o 
 -22   1   4        0.72        0.45      0.33 o 
 -21   1   4       50.60       53.55      5.45 o 
 -20   1   4       19.55       18.26      3.33 o 
 -19   1   4       37.95       35.32      3.05 o 
 -18   1   4      278.33      261.64      7.75 o 
 -17   1   4      182.35      191.02      6.48 o 
 -16   1   4        4.88        2.04      0.57 o 
 -15   1   4        3.56        1.67      0.89 o 
 -14   1   4       82.51       79.52      3.66 o 
 -13   1   4       97.40       96.71      4.59 o 
 -12   1   4       78.98       75.72      3.36 o 
 -11   1   4      149.00      159.34      4.26 o 
 -10   1   4       90.91      100.56      3.33 o 
  -9   1   4      950.79      929.56     13.16 o 
  -8   1   4      324.89      290.80      6.63 o 
  -7   1   4        1.69        1.29      1.06 o 
  -6   1   4      327.50      296.68     12.05 o 
  -5   1   4      439.03      376.33     15.13 o 
  -4   1   4       93.26       78.89      3.90 o 
  -3   1   4       14.30       11.03      1.52 o 
  -2   1   4       67.63       55.43      5.35 o 
  -1   1   4      949.47      852.57     12.72 o 
   0   1   4      470.41      409.74     11.91 o 
   1   1   4     1588.43     1522.71     25.27 o 
   2   1   4     1277.79     1268.27     25.05 o 
   3   1   4      227.67      213.63     12.23 o 
   4   1   4       77.76       69.56      7.41 o 
   5   1   4     1530.16     1610.25     14.86 o 
   6   1   4      921.02      978.43     12.22 o 
   7   1   4      524.08      562.85      8.39 o 
   8   1   4      276.80      277.17      5.47 o 
   9   1   4      185.95      165.73      4.78 o 
  10   1   4       95.64       88.98      3.95 o 
  11   1   4       24.70       26.29      1.62 o 
  12   1   4        0.10        0.68      0.68 o 
  13   1   4        0.75        2.24      0.79 o 
  14   1   4       77.56       84.62      4.09 o 
  15   1   4      468.13      489.54     11.60 o 
  16   1   4      285.36      301.30      8.80 o 
  17   1   4       96.64      100.69      4.78 o 
  18   1   4        4.77        5.90      0.84 o 
  19   1   4        7.51        7.53      1.67 o 
  20   1   4        4.19        3.39      1.10 o 
  21   1   4       20.14       18.93      2.21 o 
 -23   2   4       22.52       25.02      2.52 o 
 -22   2   4        2.98        1.43      1.41 o 
 -21   2   4        2.31        3.14      0.93 o 
 -20   2   4       29.19       26.23      2.91 o 
 -19   2   4       58.41       51.12      3.84 o 
 -18   2   4        0.55       -0.27      0.61 o 
 -17   2   4       51.46       41.17      3.76 o 
 -16   2   4       11.52        8.11      1.09 o 
 -15   2   4       42.09       36.86      2.15 o 
 -14   2   4      110.63      103.07      3.63 o 
 -13   2   4      178.29      161.26      4.79 o 
 -12   2   4      193.48      169.82      4.47 o 
 -11   2   4        5.02        6.88      0.93 o 
 -10   2   4     1628.67     1490.49     15.56 o 
  -9   2   4     1838.37     1702.00     17.70 o 
  -8   2   4     1408.39     1354.41     13.62 o 
  -7   2   4      246.06      256.27      6.26 o 
  -6   2   4       65.03       79.50      4.42 o 
  -5   2   4      322.01      310.83     10.99 o 
  -4   2   4      359.50      314.95      9.65 o 
  -3   2   4        1.38        0.97      0.91 o 
  -2   2   4        7.78        3.17      1.31 o 
  -1   2   4        0.66        1.35      0.99 o 
   0   2   4       16.33       10.62      1.24 o 
   1   2   4      182.24      190.06      6.40 o 
   2   2   4      280.05      293.47      8.05 o 
   3   2   4      157.25      170.41      4.60 o 
   4   2   4      173.00      165.85      4.18 o 
   5   2   4     1677.53     1539.15     12.26 o 
   6   2   4     2659.47     2580.79     22.98 o 
   7   2   4      602.66      577.00     11.55 o 
   8   2   4        0.19        1.01      0.68 o 
   9   2   4       34.84       37.37      2.24 o 
  10   2   4        0.00       -0.60      0.60 o 
  11   2   4       16.47       15.37      1.31 o 
  12   2   4      283.53      270.69      6.40 o 
  13   2   4      230.95      219.34      5.48 o 
  14   2   4       42.99       42.34      2.69 o 
  15   2   4        1.65        0.45      0.53 o 
  16   2   4        4.62        2.91      0.83 o 
  17   2   4       34.47       31.51      3.17 o 
  18   2   4       58.40       48.79      3.75 o 
  19   2   4       18.78       13.18      2.10 o 
  20   2   4       49.49       58.68      5.36 o 
 -21   3   4        0.04        2.03      0.69 o 
 -20   3   4        0.37        0.93      0.62 o 
 -19   3   4        1.35        1.90      0.29 o 
 -18   3   4        0.57       -0.75      0.75 o 
 -17   3   4       14.72       12.54      1.41 o 
 -16   3   4       20.94       17.92      1.53 o 
 -15   3   4       20.37       20.44      1.51 o 
 -14   3   4        1.80        1.27      0.83 o 
 -13   3   4       19.25       13.71      1.32 o 
 -12   3   4       54.84       47.05      2.56 o 
 -11   3   4       19.37       17.90      1.51 o 
 -10   3   4      323.48      314.02      6.81 o 
  -9   3   4      191.85      162.63      5.02 o 
  -8   3   4       32.49       26.30      1.77 o 
  -7   3   4       93.13       90.58      3.61 o 
  -6   3   4       24.87       28.71      2.16 o 
  -5   3   4        2.21        1.36      0.81 o 
  -4   3   4       46.25       55.68      6.01 o 
  -3   3   4      198.96      184.17     11.20 o 
  -2   3   4      105.65      117.89      8.95 o 
  -1   3   4      220.20      246.14     18.43 o 
   0   3   4       41.48       34.80      8.25 o 
   1   3   4        9.84       16.83      3.24 o 
   2   3   4      131.33      120.76      6.41 o 
   3   3   4      152.75      149.74      5.84 o 
   4   3   4       29.42       26.95      1.96 o 
   5   3   4      326.47      309.31      7.56 o 
   6   3   4       49.19       38.99      2.47 o 
   7   3   4      264.80      260.68      6.71 o 
   8   3   4       10.04        7.97      1.33 o 
   9   3   4       25.65       21.27      2.03 o 
  10   3   4        6.86        4.33      0.78 o 
  11   3   4        3.92        3.38      0.56 o 
  12   3   4        6.00        2.52      0.59 o 
  13   3   4       11.77       10.24      1.11 o 
  14   3   4        0.03       -0.68      0.68 o 
  15   3   4       12.43       12.11      1.96 o 
  16   3   4        6.01        5.80      0.92 o 
  17   3   4       14.48       10.15      1.35 o 
  18   3   4       63.34       56.94      3.34 o 
 -18   4   4       80.20       83.29      3.64 o 
 -17   4   4       42.50       53.33      3.43 o 
 -16   4   4       52.26       56.17      4.96 o 
 -15   4   4       30.01       30.51      2.44 o 
 -14   4   4       13.86       11.07      1.22 o 
 -13   4   4        2.59        1.08      0.59 o 
 -12   4   4       13.31       11.35      1.18 o 
 -11   4   4       35.13       30.51      2.33 o 
 -10   4   4       36.45       31.44      2.18 o 
  -9   4   4      196.15      184.38      5.16 o 
  -8   4   4      111.90      109.05      4.61 o 
  -7   4   4       11.26        8.20      1.14 o 
  -6   4   4       59.25       53.52      3.96 o 
  -5   4   4       76.94       76.13      4.48 o 
  -4   4   4       78.64       74.83      4.03 o 
  -3   4   4      110.15       98.18      5.79 o 
  -2   4   4      388.73      352.84     13.31 o 
  -1   4   4        4.95        0.94      1.17 o 
   0   4   4      141.46      135.60      8.43 o 
   1   4   4        3.78        1.04      0.62 o 
   2   4   4       92.89       88.51      5.37 o 
   3   4   4       10.48       10.07      1.68 o 
   4   4   4       53.24       55.31      3.26 o 
   5   4   4        4.50        1.95      0.39 o 
   6   4   4        2.62        1.29      1.17 o 
   7   4   4        1.69        0.39      0.72 o 
   8   4   4        1.82        0.86      0.47 o 
   9   4   4       19.10       15.20      1.20 o 
  10   4   4       21.86       17.28      1.27 o 
  11   4   4        2.02        1.41      0.48 o 
  12   4   4      104.50      103.41      3.76 o 
  13   4   4       13.90       24.25      2.69 o 
  14   4   4       92.44       89.10      4.69 o 
  15   4   4       36.83       36.82      4.27 o 
 -12   5   4       40.54       39.55      2.99 o 
 -11   5   4       41.14       37.64      2.50 o 
 -10   5   4        0.00       -0.85      0.85 o 
  -9   5   4        3.72        1.91      1.29 o 
  -8   5   4        4.20        3.13      2.23 o 
  -7   5   4        2.04        1.12      0.39 o 
  -6   5   4        1.25        2.56      0.32 o 
  -5   5   4        0.50       -0.25      1.27 o 
  -4   5   4        4.25        2.74      1.24 o 
  -3   5   4      175.89      178.59      5.34 o 
  -2   5   4        0.01       -0.14      0.98 o 
  -1   5   4       50.17       46.68      3.15 o 
   0   5   4        1.50        1.84      1.40 o 
   1   5   4       61.71       55.03      3.91 o 
   2   5   4        4.64        3.76      0.89 o 
   3   5   4       26.78       28.06      2.45 o 
   4   5   4       47.23       47.40      3.36 o 
   5   5   4        0.00        0.01      0.63 o 
   6   5   4        6.72        7.69      1.83 o 
   7   5   4       13.58       11.51      1.79 o 
   8   5   4       44.32       38.62      4.18 o 
 -24   1   5       57.46       57.89      3.54 o 
 -23   1   5        3.37        0.62      0.52 o 
 -22   1   5        7.36        7.88      1.84 o 
 -21   1   5        0.20       -0.56      1.89 o 
 -20   1   5        0.02       -0.18      0.74 o 
 -19   1   5       10.61        9.67      1.91 o 
 -18   1   5       35.69       27.70      3.30 o 
 -17   1   5      183.42      167.85      7.20 o 
 -16   1   5      116.66      104.34      4.56 o 
 -15   1   5        0.74        1.44      2.83 o 
 -14   1   5      112.16      117.83      4.47 o 
 -13   1   5       69.86       68.01      3.60 o 
 -12   1   5        0.26       -0.79      1.05 o 
 -11   1   5        2.97        5.04      0.83 o 
 -10   1   5       94.18      103.74      3.31 o 
  -9   1   5      125.45       97.95      3.22 o 
  -8   1   5      378.20      351.51      6.48 o 
  -7   1   5      267.10      236.03     10.75 o 
  -6   1   5        0.04       -0.26      0.82 o 
  -5   1   5        6.64        6.86      1.87 o 
  -4   1   5       20.63       14.71      1.72 o 
  -3   1   5      391.63      365.70     10.02 o 
  -2   1   5     2232.20     2050.52     30.40 o 
  -1   1   5      773.11      669.50     20.39 o 
   0   1   5       97.04       74.05      5.33 o 
   1   1   5       14.06        8.88      1.78 o 
   2   1   5        3.36        0.62      1.55 o 
   3   1   5        1.91       -0.86      0.86 o 
   4   1   5        8.36        9.50      1.03 o 
   5   1   5       94.94       81.19      2.73 o 
   6   1   5       92.58       79.97      3.12 o 
   7   1   5      367.90      373.86      7.05 o 
   8   1   5       49.93       55.43      2.84 o 
   9   1   5      231.84      214.76      6.38 o 
  10   1   5      401.21      423.31      6.66 o 
  11   1   5      114.54      112.19      3.73 o 
  12   1   5       75.87       69.58      3.29 o 
  13   1   5      788.24      794.57     13.89 o 
  14   1   5        7.94        6.44      0.91 o 
  15   1   5       40.43       35.86      2.97 o 
  16   1   5        0.15        1.94      0.81 o 
  17   1   5       67.43       70.18      4.37 o 
  18   1   5       58.89       61.36      4.32 o 
  19   1   5        1.15        0.66      0.64 o 
  20   1   5        9.25        7.63      1.50 o 
 -23   2   5       15.17       17.33      2.03 o 
 -22   2   5        0.02        0.83      0.56 o 
 -21   2   5        5.49        6.70      1.35 o 
 -20   2   5        5.01        5.86      1.16 o 
 -19   2   5        0.04        0.31      0.72 o 
 -18   2   5        7.05        1.60      0.81 o 
 -17   2   5      141.54      122.66      6.52 o 
 -16   2   5       30.17       30.12      2.72 o 
 -15   2   5        1.12        2.02      0.53 o 
 -14   2   5        3.34        0.81      1.98 o 
 -13   2   5        6.55        4.23      0.63 o 
 -12   2   5        0.72        0.50      0.50 o 
 -11   2   5       17.20       17.00      1.36 o 
 -10   2   5      797.52      772.38     11.34 o 
  -9   2   5      346.40      342.52      8.07 o 
  -8   2   5       26.37       22.59      1.95 o 
  -7   2   5        1.90        2.37      0.88 o 
  -6   2   5       35.48       44.86      3.40 o 
  -5   2   5      289.90      277.44      5.92 o 
  -4   2   5      549.19      496.83      8.43 o 
  -3   2   5      401.97      402.74      7.95 o 
  -2   2   5      773.26      870.36     13.36 o 
  -1   2   5        8.05        9.21      4.67 o 
   0   2   5       90.88      114.26      9.55 o 
   1   2   5        0.00        1.25      2.18 o 
   2   2   5      159.98      151.41      3.87 o 
   3   2   5      155.20      156.14      4.17 o 
   4   2   5        9.85        3.31      0.53 o 
   5   2   5        0.60       -0.56      0.56 o 
   6   2   5      296.14      299.34      7.30 o 
   7   2   5      664.25      663.98     10.53 o 
   8   2   5        3.18        3.65      0.55 o 
   9   2   5      219.04      210.55      4.87 o 
  10   2   5      138.55      123.61      3.85 o 
  11   2   5        1.93        0.75      0.53 o 
  12   2   5       77.44       62.77      3.10 o 
  13   2   5       65.72       45.43      2.49 o 
  14   2   5        9.04        4.56      1.00 o 
  15   2   5       18.01       17.33      2.21 o 
  16   2   5       15.49       11.83      1.72 o 
  17   2   5        1.92        1.18      2.78 o 
  18   2   5       28.36       27.29      3.29 o 
  19   2   5       20.87       15.81      2.05 o 
 -21   3   5        4.00        3.33      0.96 o 
 -20   3   5       33.22       32.61      2.30 o 
 -19   3   5        3.37        4.38      0.73 o 
 -18   3   5       47.90       42.63      2.60 o 
 -17   3   5       63.54       64.56      3.41 o 
 -16   3   5       36.08       26.79      2.06 o 
 -15   3   5        8.94       10.41      0.90 o 
 -14   3   5      138.19      134.49      4.04 o 
 -13   3   5      318.58      304.97      6.95 o 
 -12   3   5      117.01      101.79      4.03 o 
 -11   3   5      152.96      161.29      4.63 o 
 -10   3   5      109.22       89.35      3.93 o 
  -9   3   5      389.98      386.87      8.75 o 
  -8   3   5       80.09       69.70      3.35 o 
  -7   3   5      140.71      134.92      4.63 o 
  -6   3   5      125.48      120.67      5.11 o 
  -5   3   5       15.36       14.62      2.25 o 
  -4   3   5       53.02       54.68      4.82 o 
  -3   3   5      166.05      175.47      7.38 o 
  -2   3   5       61.46       38.95      3.89 o 
  -1   3   5       21.98       35.46      5.04 o 
   0   3   5        6.14        7.22      2.55 o 
   1   3   5        8.56        4.18      1.74 o 
   2   3   5        0.76       -0.40      1.85 o 
   3   3   5        1.25        0.07      0.86 o 
   4   3   5      159.29      158.14      4.77 o 
   5   3   5      505.80      483.87      9.79 o 
   6   3   5       48.13       41.20      2.55 o 
   7   3   5       21.47       20.05      2.06 o 
   8   3   5        0.06        0.59      1.19 o 
   9   3   5        2.16       -0.53      0.53 o 
  10   3   5        1.00       -0.53      0.80 o 
  11   3   5       14.74       12.85      1.30 o 
  12   3   5        2.48        1.19      0.75 o 
  13   3   5        3.02        0.67      0.78 o 
  14   3   5       20.00       22.32      2.08 o 
  15   3   5        4.26        3.11      1.00 o 
  16   3   5        1.45        0.90      0.83 o 
  17   3   5        5.19        2.77      0.67 o 
 -18   4   5      163.91      182.27      5.49 o 
 -17   4   5       12.45        7.65      1.20 o 
 -16   4   5        2.79        4.98      1.32 o 
 -15   4   5       10.91        7.67      1.36 o 
 -14   4   5        4.44        1.61      0.63 o 
 -13   4   5        0.84        0.13      0.78 o 
 -12   4   5        3.06        1.77      0.40 o 
 -11   4   5       99.31       96.91      4.28 o 
 -10   4   5        1.82       -0.66      1.04 o 
  -9   4   5      350.00      362.36      7.94 o 
  -8   4   5        7.48        8.16      1.60 o 
  -7   4   5       21.62       20.94      2.09 o 
  -6   4   5       27.43       24.35      2.23 o 
  -5   4   5       37.44       37.55      2.73 o 
  -4   4   5       31.93       33.95      3.07 o 
  -3   4   5        0.03       -0.95      0.97 o 
  -2   4   5      126.35      126.91      6.00 o 
  -1   4   5      104.16      103.68      6.23 o 
   0   4   5      105.82       97.49      5.35 o 
   1   4   5      131.55      115.92      8.89 o 
   2   4   5       79.39       80.42      4.65 o 
   3   4   5       15.24       12.11      1.41 o 
   4   4   5       36.15       31.40      2.01 o 
   5   4   5       45.94       49.80      2.72 o 
   6   4   5      174.47      172.23      5.04 o 
   7   4   5       17.30       16.77      1.55 o 
   8   4   5        2.78        2.89      0.93 o 
   9   4   5        1.14        0.44      0.47 o 
  10   4   5        3.70        4.71      0.75 o 
  11   4   5        8.58       12.40      1.00 o 
  12   4   5       46.29       48.75      3.22 o 
  13   4   5        7.39        6.51      1.93 o 
  14   4   5       58.92       52.28      5.17 o 
 -12   5   5        9.01        6.21      1.58 o 
 -11   5   5        0.99        1.51      1.80 o 
 -10   5   5        7.24        6.69      1.38 o 
  -9   5   5        2.18        6.65      2.59 o 
  -8   5   5       24.45       22.17      3.95 o 
  -7   5   5        3.42        3.48      1.41 o 
  -6   5   5       21.87       20.31      2.96 o 
  -5   5   5       55.64       56.93      3.10 o 
  -4   5   5       67.97       74.83      3.98 o 
  -3   5   5      209.54      214.68      5.85 o 
  -2   5   5        1.11        1.57      0.71 o 
  -1   5   5        7.66        9.61      2.09 o 
   0   5   5        1.06        0.26      1.12 o 
   1   5   5       13.77       17.03      2.24 o 
   2   5   5       20.78       21.01      2.93 o 
   3   5   5        6.34        7.08      1.40 o 
   4   5   5        9.82        6.28      1.93 o 
   5   5   5       37.83       35.17      4.40 o 
   6   5   5        1.40        1.14      0.62 o 
   7   5   5       32.50       31.40      2.72 o 
 -25   0   6       53.01       53.25      5.86 o 
 -24   0   6      305.31      283.77     16.02 o 
 -23   0   6      155.27      169.76      8.21 o 
 -22   0   6        6.12       45.04      6.04 o 
 -21   0   6      134.70      135.03      8.34 o 
 -20   0   6      394.47      413.43     15.40 o 
 -19   0   6      101.72      137.07      6.87 o 
 -18   0   6       22.45       25.84      2.97 o 
 -17   0   6        6.88       78.92      5.24 o 
 -16   0   6      369.70      449.45     12.04 o 
 -15   0   6      832.42      831.11     15.75 o 
 -14   0   6      256.91      260.33     13.49 o 
 -13   0   6      100.37      135.98     18.99 o 
 -12   0   6      591.73      575.03     37.70 o 
 -11   0   6      343.27      321.44     27.23 o 
 -10   0   6      423.46      422.28     19.28 o 
  -9   0   6       95.04       93.68      8.47 o 
  -8   0   6       18.30       69.25     10.09 o 
  -7   0   6      574.70      683.40     21.78 o 
  -6   0   6     3662.83     3556.06     45.80 o 
  -5   0   6     3788.73     3524.39     53.29 o 
  -4   0   6       21.31       33.42      3.89 o 
  -3   0   6     2036.26     2557.13     90.01 o 
  -2   0   6     2533.46     2804.37     94.51 o 
  -1   0   6      135.67      115.47      9.21 o 
   1   0   6      362.68      903.54     59.63 o 
   2   0   6     1064.79     1138.92     69.37 o 
   3   0   6      347.87      337.92     10.52 o 
   4   0   6       69.00       76.68      4.97 o 
   5   0   6       64.68      124.10      6.71 o 
   6   0   6        4.49       54.44      4.53 o 
   7   0   6      156.69      261.75     25.48 o 
   8   0   6      221.77      261.27     16.07 o 
   9   0   6       71.75      111.82      6.05 o 
  10   0   6       84.75      206.48      9.33 o 
  11   0   6      845.45      977.75     20.96 o 
  12   0   6      631.13      681.12     17.75 o 
  13   0   6       21.57       26.22      3.59 o 
  14   0   6      363.31      372.88     13.71 o 
  15   0   6      166.44      219.12     12.41 o 
  16   0   6       29.47       54.22      5.80 o 
  17   0   6      289.15      305.19     12.68 o 
  18   0   6      152.10      167.35      8.39 o 
  19   0   6        1.71       40.99     11.96 o 
 -24   1   6        1.06        2.51      1.23 o 
 -23   1   6        2.07        3.20      1.05 o 
 -22   1   6        7.62        9.74      1.92 o 
 -21   1   6       37.02       47.48      3.49 o 
 -20   1   6      141.92      165.73      7.04 o 
 -19   1   6      299.99      299.10     10.96 o 
 -18   1   6      753.39      855.56     18.97 o 
 -17   1   6      946.49      876.05     15.93 o 
 -16   1   6      275.00      267.42      8.44 o 
 -15   1   6      133.03      132.36      4.53 o 
 -14   1   6       13.96       12.37      1.62 o 
 -13   1   6       10.25       29.17      1.92 o 
 -12   1   6        0.08       53.15      3.59 o 
 -11   1   6      114.84      201.85      5.34 o 
 -10   1   6     3226.47     3159.61     17.09 o 
  -9   1   6       82.33      103.77      3.30 o 
  -8   1   6       12.29       10.83      0.91 o 
  -7   1   6      433.32      479.56      7.46 o 
  -6   1   6      842.68      917.98     18.88 o 
  -5   1   6      503.37      502.39     18.75 o 
  -4   1   6      120.52      127.77      6.55 o 
  -2   1   6     8464.07     8394.59     68.44 o 
  -1   1   6      152.14      152.82      9.49 o 
   0   1   6      302.85      349.66     12.44 o 
   1   1   6      531.82      654.84      9.98 o 
   2   1   6      225.61      281.08      5.86 o 
   3   1   6        3.30        2.93      0.77 o 
   4   1   6       14.61       38.96      2.13 o 
   5   1   6      719.71     1244.95     17.02 o 
   6   1   6      693.92      687.82     11.10 o 
   7   1   6      354.36      349.65      8.16 o 
   8   1   6      130.16      129.29      5.12 o 
   9   1   6       13.30       15.07      1.45 o 
  10   1   6        0.96       16.79      1.72 o 
  11   1   6        0.66       37.57      4.66 o 
  12   1   6       98.42      203.61      9.34 o 
  13   1   6      975.51     1117.85     18.31 o 
  14   1   6       45.31       86.52      4.48 o 
  15   1   6      195.47      214.56      8.26 o 
  16   1   6      102.28      108.48      5.51 o 
  17   1   6       20.18       19.20      2.52 o 
  18   1   6        0.24        0.25      0.96 o 
  19   1   6        0.35        0.86      0.76 o 
 -23   2   6      126.36      117.63      7.21 o 
 -22   2   6       32.64       25.01      2.46 o 
 -21   2   6       12.17       14.83      1.59 o 
 -20   2   6       63.93       67.69      4.24 o 
 -19   2   6       75.09       63.16      3.71 o 
 -18   2   6       24.38       35.45      2.98 o 
 -17   2   6       66.11       82.22      4.66 o 
 -16   2   6       54.13       41.76      2.83 o 
 -15   2   6      145.01      135.05      4.68 o 
 -14   2   6      328.87      338.30      6.64 o 
 -13   2   6      147.35      166.69      4.34 o 
 -12   2   6       58.02       46.53      2.22 o 
 -11   2   6      348.80      361.50      6.47 o 
 -10   2   6       82.01       78.46      3.98 o 
  -9   2   6       20.68       42.39      2.64 o 
  -8   2   6       37.50       88.89      4.03 o 
  -7   2   6      435.93      410.69      8.53 o 
  -6   2   6      681.63      633.96     10.61 o 
  -5   2   6      178.50      173.16      4.89 o 
  -4   2   6       24.44       27.63      2.07 o 
  -3   2   6      468.89      611.32     13.92 o 
  -2   2   6      883.82      932.82     16.48 o 
  -1   2   6       43.27       50.54      2.67 o 
   0   2   6       36.90       71.07      3.06 o 
   1   2   6       23.95      119.75      3.74 o 
   2   2   6       32.19       84.81      3.26 o 
   3   2   6      356.68      340.47      6.05 o 
   4   2   6      165.12      156.52      4.78 o 
   5   2   6       23.06       31.05      1.95 o 
   6   2   6      282.11      309.72      5.68 o 
   7   2   6        6.20       11.09      1.14 o 
   8   2   6       63.33       81.42      3.38 o 
   9   2   6       86.90      126.48      4.17 o 
  10   2   6        6.18       19.98      1.71 o 
  11   2   6        9.72       14.55      1.45 o 
  12   2   6       88.15       82.57      3.72 o 
  13   2   6       82.30       76.80      3.63 o 
  14   2   6       10.30       17.23      1.80 o 
  15   2   6       37.08       38.67      3.26 o 
  16   2   6        3.87        3.07      1.08 o 
  17   2   6        0.00        2.23      0.78 o 
  18   2   6        0.01       11.50      1.92 o 
 -21   3   6       10.13       10.65      1.67 o 
 -20   3   6        0.31       -0.30      0.55 o 
 -19   3   6       15.88        7.45      1.02 o 
 -18   3   6      119.36      118.66      4.71 o 
 -17   3   6       29.99       25.99      2.00 o 
 -16   3   6        1.50        0.41      0.53 o 
 -15   3   6       17.66       15.46      1.24 o 
 -14   3   6       27.22       23.59      1.71 o 
 -13   3   6       14.97       12.56      1.08 o 
 -12   3   6       10.40       14.95      1.22 o 
 -11   3   6        3.91       36.51      2.00 o 
 -10   3   6     1444.26     1586.54     17.39 o 
  -9   3   6      236.25      224.70      5.91 o 
  -8   3   6      199.04      204.81      5.57 o 
  -7   3   6      114.57      130.01      5.30 o 
  -6   3   6        8.85        9.96      1.51 o 
  -5   3   6       48.38       52.27      4.25 o 
  -4   3   6       75.67      113.40      4.80 o 
  -3   3   6        7.07       13.99      1.52 o 
  -2   3   6      120.58       90.86      5.11 o 
  -1   3   6      187.70      221.61      9.10 o 
   0   3   6       42.88       53.04      3.35 o 
   1   3   6       23.64       25.68      2.33 o 
   2   3   6      163.28      176.26      5.16 o 
   3   3   6      108.07      128.93      4.54 o 
   4   3   6       25.90       51.62      2.73 o 
   5   3   6     1253.12     1419.72     14.85 o 
   6   3   6      213.83      202.18      6.45 o 
   7   3   6       41.20       40.17      2.65 o 
   8   3   6        6.70        4.61      1.14 o 
   9   3   6        6.68        8.66      1.17 o 
  10   3   6        0.65        1.58      0.99 o 
  11   3   6        0.45       -0.07      0.64 o 
  12   3   6        0.08        2.16      1.15 o 
  13   3   6       10.63       20.30      1.66 o 
  14   3   6        0.34        1.03      0.53 o 
  15   3   6        4.27        7.29      1.03 o 
  16   3   6        0.04        0.64      0.47 o 
 -18   4   6        5.65        8.13      1.36 o 
 -17   4   6        0.09        0.57      0.33 o 
 -16   4   6       35.27       28.03      2.72 o 
 -15   4   6       54.66       47.16      2.71 o 
 -14   4   6       16.86       14.24      1.06 o 
 -13   4   6        6.54        4.54      0.84 o 
 -12   4   6       38.53       32.81      2.20 o 
 -11   4   6      234.24      275.57      6.71 o 
 -10   4   6        0.42        0.38      1.22 o 
  -9   4   6      292.58      341.16      6.83 o 
  -8   4   6        4.39       18.14      1.51 o 
  -7   4   6        1.93        7.11      1.08 o 
  -6   4   6        2.96        2.14      0.98 o 
  -5   4   6        1.38       10.52      1.74 o 
  -4   4   6        3.37       15.38      2.18 o 
  -3   4   6       26.15       24.18      2.31 o 
  -2   4   6        1.58        2.62      3.09 o 
  -1   4   6       84.47       89.93      5.04 o 
   0   4   6       86.48       82.84      4.44 o 
   1   4   6       16.08        8.10      1.58 o 
   2   4   6       30.17       30.10      2.77 o 
   3   4   6      113.42      102.66      4.55 o 
   4   4   6      335.77      387.14      7.13 o 
   5   4   6        6.90        6.25      0.77 o 
   6   4   6      314.91      354.43      6.85 o 
   7   4   6        0.32        4.22      0.64 o 
   8   4   6        2.52        1.44      0.62 o 
   9   4   6        1.43        3.23      0.68 o 
  10   4   6       12.56       15.96      1.22 o 
  11   4   6        4.12        2.91      0.71 o 
  12   4   6        0.51       -0.24      1.42 o 
  13   4   6        2.55        0.07      1.02 o 
 -12   5   6        1.21        6.38      1.67 o 
 -11   5   6       22.81       19.82      2.93 o 
 -10   5   6        2.18        5.28      1.78 o 
  -9   5   6        2.94        1.65      0.24 o 
  -8   5   6      119.06      116.02      8.87 o 
  -7   5   6       25.04       22.13      3.79 o 
  -6   5   6       10.42       15.99      2.43 o 
  -5   5   6       86.71       97.43      6.26 o 
  -4   5   6       83.17       85.39      4.84 o 
  -3   5   6      207.57      233.04      8.21 o 
  -2   5   6      186.23      217.59      6.47 o 
  -1   5   6       20.30       34.05      2.59 o 
   0   5   6       30.02       34.33      3.51 o 
   1   5   6       13.83       12.12      2.04 o 
   2   5   6        0.25        3.72      1.68 o 
   3   5   6        5.03       23.35      3.66 o 
   4   5   6        8.60        6.42      1.52 o 
   5   5   6       17.09       17.35      2.78 o 
   6   5   6        5.43        6.71      1.66 o 
 -24   1   7       16.24       12.72      1.91 o 
 -23   1   7       15.02       17.17      2.22 o 
 -22   1   7      157.30      164.14      7.43 o 
 -21   1   7      237.95      239.08      7.93 o 
 -20   1   7       30.09       25.97      2.80 o 
 -19   1   7       70.11       76.43      4.99 o 
 -18   1   7       60.63       57.56      3.76 o 
 -17   1   7      216.65      204.33      6.20 o 
 -16   1   7       20.66       27.20      2.23 o 
 -15   1   7       42.20       44.30      2.95 o 
 -14   1   7        0.22       -0.06      0.49 o 
 -13   1   7       46.05       48.49      2.39 o 
 -12   1   7      208.85      204.27      6.47 o 
 -11   1   7     1031.67      957.52     12.17 o 
 -10   1   7      208.27      183.53      5.24 o 
  -9   1   7      269.83      264.22      4.53 o 
  -8   1   7      376.75      370.29      5.71 o 
  -7   1   7       50.42       43.29      1.97 o 
  -6   1   7       74.89       71.71      3.17 o 
  -5   1   7       78.47       72.16      4.48 o 
  -4   1   7        1.13       -0.78      0.78 o 
  -3   1   7     1032.74     1000.23     12.92 o 
  -2   1   7     1071.62     1066.61     14.62 o 
  -1   1   7      192.10      191.31      5.09 o 
   0   1   7      283.31      298.79      5.75 o 
   1   1   7      290.60      300.85      6.10 o 
   2   1   7       19.61       15.89      1.89 o 
   3   1   7       51.09       47.00      2.61 o 
   4   1   7       11.75        2.20      0.99 o 
   5   1   7      584.61      640.10     12.74 o 
   6   1   7       61.29       50.36      4.89 o 
   7   1   7        0.02       -0.14      0.88 o 
   8   1   7       21.65       18.83      1.39 o 
   9   1   7        2.63        0.63      0.65 o 
  10   1   7       82.76       78.38      3.97 o 
  11   1   7      212.07      197.55      6.39 o 
  12   1   7       65.70       54.10      3.20 o 
  13   1   7       54.66       58.42      4.07 o 
  14   1   7       68.97       65.38      3.67 o 
  15   1   7       46.20       41.59      4.14 o 
  16   1   7        5.17        4.55      1.18 o 
  17   1   7        0.07        0.08      0.59 o 
  18   1   7        1.95        2.85      0.78 o 
 -22   2   7        8.67       13.37      1.29 o 
 -21   2   7        1.53        0.45      0.73 o 
 -20   2   7       25.40       24.25      2.25 o 
 -19   2   7       31.36       30.48      2.59 o 
 -18   2   7      206.68      179.95      6.67 o 
 -17   2   7       31.61       36.45      2.72 o 
 -16   2   7      397.05      390.96      9.06 o 
 -15   2   7      238.78      222.50      6.08 o 
 -14   2   7        2.58        0.21      1.48 o 
 -13   2   7      176.43      162.35      4.17 o 
 -12   2   7      405.99      382.89      6.16 o 
 -11   2   7       28.09       26.47      1.65 o 
 -10   2   7        4.64        2.93      0.79 o 
  -9   2   7       11.06        3.49      1.48 o 
  -8   2   7       16.43        9.23      1.25 o 
  -7   2   7       15.67       11.36      1.22 o 
  -6   2   7       12.31       12.44      2.00 o 
  -5   2   7        4.21        3.59      0.78 o 
  -4   2   7        2.22        0.16      0.47 o 
  -3   2   7      902.12      946.02     10.59 o 
  -2   2   7      121.38      139.35      3.78 o 
  -1   2   7       80.13       85.05      2.98 o 
   0   2   7       18.44       15.30      1.49 o 
   1   2   7       62.03       67.54      2.55 o 
   2   2   7      362.74      352.04      5.94 o 
   3   2   7      520.37      511.03      7.35 o 
   4   2   7        0.85        1.12      0.80 o 
   5   2   7       38.86       41.22      2.11 o 
   6   2   7      111.37      111.33      3.95 o 
   7   2   7        3.48       -0.57      0.90 o 
   8   2   7       67.48       52.93      2.94 o 
   9   2   7       94.61       80.85      3.56 o 
  10   2   7       22.75       18.37      1.73 o 
  11   2   7        0.32        0.40      0.64 o 
  12   2   7      213.85      183.47      5.70 o 
  13   2   7       86.47       73.80      3.39 o 
  14   2   7       26.66       29.28      2.79 o 
  15   2   7       59.99       59.14      3.67 o 
  16   2   7       57.86       46.54      3.93 o 
  17   2   7       13.39       13.17      2.59 o 
 -21   3   7       30.83       34.67      3.02 o 
 -20   3   7       28.93       24.95      2.26 o 
 -19   3   7       83.01       84.55      4.81 o 
 -18   3   7        1.61        6.59      1.59 o 
 -17   3   7        0.81        3.74      0.91 o 
 -16   3   7       10.95        9.74      1.17 o 
 -15   3   7        4.96        2.99      0.35 o 
 -14   3   7        6.57        4.05      0.76 o 
 -13   3   7       48.35       42.54      2.50 o 
 -12   3   7       97.52       95.66      3.78 o 
 -11   3   7        0.52       -0.62      0.64 o 
 -10   3   7      312.68      314.01      7.52 o 
  -9   3   7      166.14      155.32      4.85 o 
  -8   3   7       32.34       30.93      2.13 o 
  -7   3   7       62.98       57.71      3.62 o 
  -6   3   7        0.07       -0.57      0.57 o 
  -5   3   7        8.38        4.01      1.61 o 
  -4   3   7        6.28        1.76      0.86 o 
  -3   3   7       91.86       71.72      3.63 o 
  -2   3   7       61.61       74.72      3.47 o 
  -1   3   7       97.88      108.35      4.46 o 
   0   3   7       94.05       91.79      3.99 o 
   1   3   7       74.21       73.15      2.97 o 
   2   3   7       46.80       45.09      2.36 o 
   3   3   7        0.00       -0.83      0.83 o 
   4   3   7      279.97      241.55      5.78 o 
   5   3   7        4.68        3.51      0.36 o 
   6   3   7      376.05      367.19      7.27 o 
   7   3   7       29.27       23.55      1.90 o 
   8   3   7       48.20       40.40      2.73 o 
   9   3   7        7.52        8.22      1.41 o 
  10   3   7       53.45       53.00      2.82 o 
  11   3   7       11.78       11.33      1.21 o 
  12   3   7       23.61       29.39      2.06 o 
  13   3   7        0.85        1.86      0.24 o 
  14   3   7        1.51        0.14      0.65 o 
  15   3   7        0.35       -0.10      1.57 o 
 -18   4   7       12.09       14.85      1.91 o 
 -17   4   7       12.78       16.96      1.81 o 
 -16   4   7        0.67        0.00      0.49 o 
 -15   4   7        6.00        5.71      1.19 o 
 -14   4   7       27.76       23.82      1.42 o 
 -13   4   7       22.83       19.08      1.44 o 
 -12   4   7        0.87        0.25      0.71 o 
 -11   4   7       85.65       92.68      3.33 o 
 -10   4   7      232.31      240.12      4.79 o 
  -9   4   7        4.41        2.92      0.59 o 
  -8   4   7       53.63       57.37      2.96 o 
  -7   4   7       30.01       35.56      2.26 o 
  -6   4   7       26.16       27.85      1.98 o 
  -5   4   7       42.16       43.60      2.87 o 
  -4   4   7       12.78        9.82      0.98 o 
  -3   4   7       68.08       76.18      5.19 o 
  -2   4   7       70.01       60.52      4.60 o 
  -1   4   7       12.71       10.39      1.25 o 
   0   4   7       95.62       92.47      3.96 o 
   1   4   7       73.19       71.68      3.70 o 
   2   4   7       28.96       26.99      1.96 o 
   3   4   7        7.66        6.80      1.47 o 
   4   4   7      112.75       97.14      4.45 o 
   5   4   7      172.50      179.12      4.85 o 
   6   4   7       28.98       24.20      1.78 o 
   7   4   7        4.10        3.02      1.01 o 
   8   4   7        0.03       -0.40      0.70 o 
   9   4   7        0.19        1.07      0.36 o 
  10   4   7        3.79        5.35      0.85 o 
  11   4   7       11.81       13.70      1.71 o 
  12   4   7        4.87        3.09      1.54 o 
 -11   5   7        2.92        2.20      0.92 o 
 -10   5   7       14.73       13.49      2.34 o 
  -9   5   7        9.50        8.16      1.54 o 
  -8   5   7        0.84        0.09      0.61 o 
  -7   5   7        2.22        1.84      1.48 o 
  -6   5   7        0.19        1.50      0.67 o 
  -5   5   7        4.29       12.42      3.74 o 
  -4   5   7       90.04       95.61      8.76 o 
  -3   5   7       34.10       41.39      5.81 o 
  -2   5   7       94.71       96.78      5.50 o 
  -1   5   7      146.02      141.54      6.68 o 
   0   5   7       16.88       12.84      2.06 o 
   1   5   7        6.22        6.01      1.85 o 
   2   5   7       11.30       10.44      2.23 o 
   3   5   7        9.84        8.77      1.87 o 
   4   5   7        1.93        1.11      0.48 o 
   5   5   7        0.26        0.76      0.41 o 
 -25   0   8       55.78       57.01      5.68 o 
 -24   0   8       67.76       73.24      7.81 o 
 -23   0   8       14.56        8.38      2.77 o 
 -22   0   8      285.37      289.27     19.71 o 
 -21   0   8      317.74      312.05     12.08 o 
 -20   0   8       51.34       44.24      3.95 o 
 -19   0   8       67.75       58.24      4.53 o 
 -18   0   8     3212.16     3282.60     35.10 o 
 -17   0   8       16.99       22.86      2.79 o 
 -16   0   8       42.66       42.36      3.85 o 
 -15   0   8      104.71      121.88      6.28 o 
 -14   0   8       86.62       84.29      4.32 o 
 -13   0   8        5.10        4.21      1.23 o 
 -12   0   8      300.50      284.04     41.68 o 
 -11   0   8      163.09      126.81     26.10 o 
 -10   0   8       52.04       43.10     14.77 o 
  -9   0   8      390.03      406.22     44.93 o 
  -8   0   8      199.30      219.96     32.38 o 
  -7   0   8        0.98        7.62      6.73 o 
  -6   0   8       73.71       69.02     16.92 o 
  -5   0   8      351.77      336.19     39.08 o 
  -4   0   8     2872.29     2978.01    119.77 o 
  -3   0   8     2673.18     2590.70    111.17 o 
  -2   0   8     1281.16     1221.04     78.53 o 
  -1   0   8       40.62       43.70     16.89 o 
   0   0   8      843.57      868.94     29.23 o 
   1   0   8     1458.70     1509.97     26.11 o 
   2   0   8      697.57      755.36     15.09 o 
   3   0   8       52.79       42.26      3.60 o 
   4   0   8      302.57      341.65     10.29 o 
   5   0   8      878.33      907.25     23.18 o 
   6   0   8      374.64      372.42     15.11 o 
   7   0   8       19.99       19.94      2.95 o 
   8   0   8        0.00       -1.10      1.10 o 
   9   0   8       44.05       37.97      4.29 o 
  10   0   8       64.66       61.07      5.66 o 
  11   0   8      229.98      234.94     11.00 o 
  12   0   8      594.39      584.96     17.14 o 
  13   0   8      992.13     1000.73     21.96 o 
  14   0   8      268.65      267.17     12.97 o 
  15   0   8        3.85        0.99      0.61 o 
  16   0   8       54.82       57.48      4.99 o 
  17   0   8       31.72       28.15      4.41 o 
  18   0   8        5.19        6.51      1.80 o 
 -24   1   8        1.03        2.30      1.18 o 
 -23   1   8       58.51       61.78      5.33 o 
 -22   1   8      112.02      120.05      5.25 o 
 -21   1   8       34.82       37.02      2.75 o 
 -20   1   8        3.34        1.75      0.83 o 
 -19   1   8       27.19       24.44      2.25 o 
 -18   1   8        1.14        1.81      0.67 o 
 -17   1   8      245.56      226.18      6.61 o 
 -16   1   8       36.98       32.10      2.44 o 
 -15   1   8       55.10       54.83      2.82 o 
 -14   1   8      257.80      247.70      5.92 o 
 -13   1   8      129.23      134.14      3.55 o 
 -12   1   8       38.04       28.49      1.69 o 
 -11   1   8       22.91       19.14      1.96 o 
 -10   1   8      151.47      130.46      5.44 o 
  -9   1   8        0.88        0.09      0.60 o 
  -8   1   8       59.07       49.63      2.23 o 
  -7   1   8       19.19       17.54      1.28 o 
  -6   1   8       19.27       20.60      1.64 o 
  -5   1   8      107.60      112.84      6.37 o 
  -4   1   8       42.55       46.39      2.73 o 
  -3   1   8      263.32      265.92      5.44 o 
  -2   1   8     1124.67     1178.91     11.40 o 
  -1   1   8       97.72       97.90      3.98 o 
   0   1   8       65.49       67.99      3.43 o 
   1   1   8      163.63      169.37      5.59 o 
   2   1   8       40.94       43.48      3.72 o 
   3   1   8        5.55        3.82      0.99 o 
   4   1   8      194.11      184.09      6.62 o 
   5   1   8      329.51      314.71      9.00 o 
   6   1   8      327.13      321.56      6.57 o 
   7   1   8        6.25        3.90      0.72 o 
   8   1   8      199.25      206.42      5.75 o 
   9   1   8      441.90      435.10      8.46 o 
  10   1   8      226.46      215.74      7.45 o 
  11   1   8        6.42        3.23      1.27 o 
  12   1   8       79.54       73.45      5.26 o 
  13   1   8      138.76      137.29      7.02 o 
  14   1   8       22.62       23.04      2.21 o 
  15   1   8       96.81       93.88      5.75 o 
  16   1   8       25.51       19.86      2.27 o 
  17   1   8       16.21       13.88      1.59 o 
 -22   2   8        1.56        0.29      1.32 o 
 -21   2   8       29.77       29.98      2.44 o 
 -20   2   8       19.50       21.42      1.99 o 
 -19   2   8       32.00       34.14      2.49 o 
 -18   2   8       14.55       14.17      1.60 o 
 -17   2   8        7.20        4.89      0.74 o 
 -16   2   8       81.26       62.49      2.78 o 
 -15   2   8        5.52        1.61      0.41 o 
 -14   2   8       63.28       58.46      2.69 o 
 -13   2   8       43.49       34.91      1.94 o 
 -12   2   8      157.03      161.37      3.72 o 
 -11   2   8      472.13      414.47      6.52 o 
 -10   2   8     1480.74     1406.88     12.48 o 
  -9   2   8       11.65        9.52      0.89 o 
  -8   2   8      496.89      447.41      6.48 o 
  -7   2   8      365.84      347.02      7.32 o 
  -6   2   8       55.80       56.38      3.76 o 
  -5   2   8       33.46       30.51      2.36 o 
  -4   2   8      555.15      566.49      7.89 o 
  -3   2   8      334.98      348.39      6.69 o 
  -2   2   8        8.79        7.32      0.95 o 
  -1   2   8      267.75      273.41      5.89 o 
   0   2   8       11.52       13.23      1.42 o 
   1   2   8      234.65      214.85      4.69 o 
   2   2   8      281.31      280.21      5.50 o 
   3   2   8       23.80       14.84      1.09 o 
   4   2   8      507.93      501.42      7.39 o 
   5   2   8     1715.34     1732.37     15.08 o 
   6   2   8        0.36        0.12      0.78 o 
   7   2   8       91.71       81.94      3.61 o 
   8   2   8       12.03        6.52      0.87 o 
   9   2   8        4.41        2.92      0.70 o 
  10   2   8       22.97       21.52      1.97 o 
  11   2   8       91.67       88.30      3.92 o 
  12   2   8        8.92        4.00      1.02 o 
  13   2   8       56.09       49.32      2.76 o 
  14   2   8       63.13       58.63      3.67 o 
  15   2   8        0.18       -0.11      0.89 o 
  16   2   8       31.87       31.05      4.57 o 
 -21   3   8       10.15       12.16      2.27 o 
 -20   3   8        0.25       -0.45      0.45 o 
 -19   3   8       28.61       37.20      3.18 o 
 -18   3   8        7.48        5.87      0.92 o 
 -17   3   8        4.82        3.01      0.77 o 
 -16   3   8       54.49       50.37      2.75 o 
 -15   3   8       44.18       38.45      2.25 o 
 -14   3   8        0.74        0.58      0.41 o 
 -13   3   8       77.15       68.02      3.06 o 
 -12   3   8       26.25       21.10      1.61 o 
 -11   3   8      240.64      229.41      5.78 o 
 -10   3   8       55.53       46.29      3.00 o 
  -9   3   8      540.88      539.48      9.37 o 
  -8   3   8      183.43      173.36      6.08 o 
  -7   3   8        3.96        3.68      0.92 o 
  -6   3   8      111.92      105.87      4.48 o 
  -5   3   8       45.90       37.42      2.87 o 
  -4   3   8      117.37      102.90      4.72 o 
  -3   3   8      123.25      121.21      4.83 o 
  -2   3   8      123.84      128.62      4.71 o 
  -1   3   8       50.18       46.55      2.56 o 
   0   3   8      275.41      274.94      5.88 o 
   1   3   8      151.35      147.05      4.35 o 
   2   3   8        0.15       -0.67      0.67 o 
   3   3   8       15.45       13.42      1.22 o 
   4   3   8      448.57      423.18      7.66 o 
   5   3   8      178.49      159.69      6.05 o 
   6   3   8      339.75      337.63      8.23 o 
   7   3   8      159.69      142.60      4.91 o 
   8   3   8       19.20       12.27      1.34 o 
   9   3   8        1.83        3.23      1.02 o 
  10   3   8        8.25        4.31      0.78 o 
  11   3   8        6.16        6.76      1.12 o 
  12   3   8        0.76       -0.14      0.99 o 
  13   3   8        4.63        5.09      1.47 o 
  14   3   8       36.44       38.56      3.21 o 
 -17   4   8       74.14       79.60      3.76 o 
 -16   4   8       13.08       10.37      1.28 o 
 -15   4   8        0.16        0.63      0.61 o 
 -14   4   8        0.44        1.15      0.57 o 
 -13   4   8        0.73        1.31      0.83 o 
 -12   4   8       37.65       38.56      2.03 o 
 -11   4   8        0.66        0.27      0.89 o 
 -10   4   8       34.08       34.81      1.86 o 
  -9   4   8       23.80       25.57      1.79 o 
  -8   4   8       80.13       82.59      3.51 o 
  -7   4   8      132.39      132.23      4.85 o 
  -6   4   8        3.33        2.85      0.85 o 
  -5   4   8      145.66      144.53      4.61 o 
  -4   4   8        0.28       -2.11      2.11 o 
  -3   4   8      330.58      293.66      9.10 o 
  -2   4   8       88.68       75.04      4.46 o 
  -1   4   8       41.43       37.19      2.59 o 
   0   4   8       18.74       15.53      1.43 o 
   1   4   8       14.84        8.40      1.26 o 
   2   4   8        0.03       -0.45      0.67 o 
   3   4   8       68.09       62.43      3.20 o 
   4   4   8        7.25        3.08      1.67 o 
   5   4   8       13.45       14.03      1.44 o 
   6   4   8        3.42        4.14      0.47 o 
   7   4   8       76.41       76.12      2.91 o 
   8   4   8       60.53       58.55      3.54 o 
   9   4   8        0.59        0.19      0.21 o 
  10   4   8       94.93       86.44      4.19 o 
 -10   5   8       12.42        9.00      1.91 o 
  -9   5   8        8.09        7.56      1.79 o 
  -8   5   8        4.05        2.74      1.04 o 
  -7   5   8        0.25        0.11      0.16 o 
  -6   5   8        2.31        0.62      1.16 o 
  -5   5   8       12.05       16.11      3.35 o 
  -4   5   8       43.53       37.06      4.90 o 
  -3   5   8        0.00       -0.03      0.91 o 
  -2   5   8       61.89       52.41      6.00 o 
  -1   5   8       24.88       25.71      3.38 o 
   0   5   8        6.72        8.77      1.81 o 
   1   5   8        0.01       -0.18      0.73 o 
   2   5   8        6.99        5.20      1.35 o 
   3   5   8       19.77       16.92      2.40 o 
   4   5   8       34.95       27.48      2.84 o 
 -24   1   9       98.34      109.52      8.63 o 
 -23   1   9        2.39        2.92      1.22 o 
 -22   1   9       56.84       60.00      4.16 o 
 -21   1   9      201.15      209.40      8.58 o 
 -20   1   9      384.48      396.66      9.58 o 
 -19   1   9        3.80        2.76      0.46 o 
 -18   1   9       17.51       13.66      2.19 o 
 -17   1   9      293.34      284.60      7.44 o 
 -16   1   9      228.80      213.93      5.79 o 
 -15   1   9        0.79        0.88      0.67 o 
 -14   1   9      140.63      134.96      4.47 o 
 -13   1   9       51.34       43.54      2.73 o 
 -12   1   9        3.79        6.65      1.03 o 
 -11   1   9      218.80      233.32      5.41 o 
 -10   1   9       29.35       22.85      3.09 o 
  -9   1   9       11.28        4.99      0.82 o 
  -8   1   9        8.51       12.79      1.26 o 
  -7   1   9      101.88      108.61      3.79 o 
  -6   1   9       30.00       27.94      1.99 o 
  -5   1   9      260.35      258.97      5.77 o 
  -4   1   9       37.46       30.92      2.55 o 
  -3   1   9      912.13      982.18     15.26 o 
  -2   1   9      111.06       96.21      4.12 o 
  -1   1   9      524.37      518.68      9.42 o 
   0   1   9      302.35      322.31      9.49 o 
   1   1   9       80.72       93.55      4.64 o 
   2   1   9       23.43       27.76      2.52 o 
   3   1   9        3.76        2.08      0.88 o 
   4   1   9        4.15        1.18      0.26 o 
   5   1   9      116.32      115.85      4.24 o 
   6   1   9       25.36       23.07      1.76 o 
   7   1   9       11.28        7.42      1.75 o 
   8   1   9       86.95       74.64      3.57 o 
   9   1   9       98.83       94.83      4.13 o 
  10   1   9        4.15        3.72      1.11 o 
  11   1   9       16.84       16.11      2.44 o 
  12   1   9      510.67      521.81     13.67 o 
  13   1   9       38.78       35.50      3.34 o 
  14   1   9        1.75        0.94      0.43 o 
  15   1   9        0.54        2.41      0.83 o 
  16   1   9       15.85       16.05      1.84 o 
  17   1   9       35.67       30.49      3.73 o 
 -23   2   9       19.05       16.89      2.67 o 
 -22   2   9        7.35       11.35      1.89 o 
 -21   2   9        8.19        9.79      1.34 o 
 -20   2   9        4.34        2.56      0.80 o 
 -19   2   9       82.82       75.69      3.85 o 
 -18   2   9        5.75        5.69      1.33 o 
 -17   2   9      111.36      116.59      4.31 o 
 -16   2   9      155.05      153.34      4.67 o 
 -15   2   9       40.19       35.73      2.09 o 
 -14   2   9        5.85        3.99      0.70 o 
 -13   2   9       66.01       61.07      2.91 o 
 -12   2   9      242.15      213.02      4.50 o 
 -11   2   9       70.31       64.40      2.63 o 
 -10   2   9      228.37      226.79      5.16 o 
  -9   2   9       17.88       14.42      1.18 o 
  -8   2   9        3.16        3.53      0.47 o 
  -7   2   9       59.28       61.36      2.15 o 
  -6   2   9      130.35      119.43      3.52 o 
  -5   2   9      129.12      109.91      4.35 o 
  -4   2   9      674.44      688.05      8.02 o 
  -3   2   9      240.21      263.60      5.24 o 
  -2   2   9        3.32        2.22      0.66 o 
  -1   2   9       11.72       14.50      1.24 o 
   0   2   9       31.51       33.86      1.73 o 
   1   2   9       24.01       26.52      2.13 o 
   2   2   9        3.22        2.77      0.61 o 
   3   2   9      512.13      516.61      7.67 o 
   4   2   9      241.40      240.60      5.63 o 
   5   2   9      155.84      147.94      4.37 o 
   6   2   9      194.88      184.11      6.04 o 
   7   2   9        6.95        5.02      1.20 o 
   8   2   9      266.08      247.13      7.00 o 
   9   2   9      347.48      326.68      7.95 o 
  10   2   9      145.23      122.78      4.96 o 
  11   2   9       39.28       34.66      2.45 o 
  12   2   9       27.09       24.13      2.11 o 
  13   2   9       11.87       10.42      1.35 o 
  14   2   9       14.12       11.15      1.44 o 
  15   2   9       11.59       10.08      1.52 o 
 -21   3   9       47.93       50.20      4.18 o 
 -20   3   9       18.94       22.45      2.08 o 
 -19   3   9        2.30        3.15      0.83 o 
 -18   3   9        3.75        2.15      0.23 o 
 -17   3   9        3.43        3.81      0.90 o 
 -16   3   9       19.99       20.11      1.87 o 
 -15   3   9        5.67        4.57      0.70 o 
 -14   3   9        1.65        1.45      0.36 o 
 -13   3   9        9.35        8.34      1.15 o 
 -12   3   9      418.61      410.58      7.09 o 
 -11   3   9       55.62       54.61      2.78 o 
 -10   3   9       69.86       70.62      3.61 o 
  -9   3   9       17.64       18.67      1.92 o 
  -8   3   9       50.85       57.26      3.58 o 
  -7   3   9       99.18      104.19      4.50 o 
  -6   3   9       60.90       60.24      3.37 o 
  -5   3   9        2.51        1.27      1.03 o 
  -4   3   9      153.34      155.64      7.16 o 
  -3   3   9       77.94       74.89      3.50 o 
  -2   3   9      142.32      151.68      4.54 o 
  -1   3   9       60.93       65.77      3.05 o 
   0   3   9       48.44       40.57      2.05 o 
   1   3   9        4.46        1.47      0.87 o 
   2   3   9       21.50       22.68      1.74 o 
   3   3   9      262.95      257.06      6.01 o 
   4   3   9      244.81      226.16      6.04 o 
   5   3   9        0.06        1.97      0.83 o 
   6   3   9       71.04       61.30      3.51 o 
   7   3   9       80.72       76.46      3.85 o 
   8   3   9       57.20       56.90      3.03 o 
   9   3   9       25.63       24.64      2.07 o 
  10   3   9        6.05        5.28      1.07 o 
  11   3   9        7.51        8.76      2.07 o 
  12   3   9       78.23       72.43      5.25 o 
  13   3   9       74.95       69.68      4.36 o 
 -17   4   9       27.46       34.62      3.81 o 
 -16   4   9        2.04        2.30      0.42 o 
 -15   4   9        6.97        6.15      1.18 o 
 -14   4   9        4.48        2.64      0.80 o 
 -13   4   9       68.94       69.53      2.82 o 
 -12   4   9      416.83      427.96      6.51 o 
 -11   4   9        1.50        1.66      0.53 o 
 -10   4   9       68.31       74.44      2.90 o 
  -9   4   9       61.91       68.51      3.27 o 
  -8   4   9      182.26      200.42      5.58 o 
  -7   4   9      101.51      109.12      4.31 o 
  -6   4   9       31.83       34.97      2.23 o 
  -5   4   9       50.18       55.65      2.60 o 
  -4   4   9       12.43        8.10      0.83 o 
  -3   4   9       29.32       30.38      2.61 o 
  -2   4   9      116.38      111.55      4.76 o 
  -1   4   9       10.86        6.30      1.75 o 
   0   4   9      103.19       99.35      3.87 o 
   1   4   9      120.45      122.28      4.20 o 
   2   4   9       85.46       85.60      3.47 o 
   3   4   9       18.20       16.16      1.61 o 
   4   4   9       95.77      102.49      4.05 o 
   5   4   9       31.59       28.41      2.05 o 
   6   4   9        0.94        0.10      0.50 o 
   7   4   9        1.34        0.15      0.79 o 
   8   4   9        2.91        3.25      0.90 o 
   9   4   9        5.31        5.75      1.47 o 
  -3   5   9       27.34       30.65      3.99 o 
  -2   5   9       22.34       21.40      3.01 o 
  -1   5   9        0.59        0.55      0.24 o 
   0   5   9        1.87        2.54      0.91 o 
   1   5   9        9.61       12.36      2.00 o 
 -24   0  10        0.81        1.86      0.52 o 
 -23   0  10        5.45        3.47      1.61 o 
 -22   0  10       90.90       89.96     10.44 o 
 -21   0  10      594.14      616.60     16.84 o 
 -20   0  10      853.57      872.70     21.78 o 
 -19   0  10      304.01      307.29     13.48 o 
 -18   0  10       41.99       32.87      4.46 o 
 -17   0  10      440.04      440.26     16.80 o 
 -16   0  10      875.11      851.20     23.30 o 
 -15   0  10      934.36      899.23     22.66 o 
 -14   0  10      629.97      596.48     18.11 o 
 -13   0  10      169.80      171.72      9.31 o 
 -12   0  10       25.60       19.58      2.89 o 
 -11   0  10        9.94        7.64      1.55 o 
 -10   0  10        0.21       -1.53      2.04 o 
  -9   0  10       31.09        3.96      6.49 o 
  -8   0  10      379.35      322.47     45.93 o 
  -7   0  10      775.30      721.71     68.77 o 
  -6   0  10      344.97      295.97     43.87 o 
  -5   0  10      130.42      112.11     26.62 o 
  -4   0  10       13.05        2.52     13.49 o 
  -3   0  10       25.33       28.76     14.22 o 
  -2   0  10        1.03        1.24      1.37 o 
  -1   0  10       58.82       29.36      8.55 o 
   0   0  10      165.14      179.53     37.93 o 
   1   0  10       40.49       74.24     24.91 o 
   2   0  10      123.09      101.96      8.62 o 
   3   0  10      939.59      920.59     20.28 o 
   4   0  10      453.08      459.36     15.21 o 
   5   0  10       79.63       82.79      6.53 o 
   6   0  10        1.41        1.03      1.61 o 
   7   0  10       13.27        6.74      1.53 o 
   8   0  10      104.43      117.27      6.52 o 
   9   0  10       47.58       47.94      4.82 o 
  10   0  10        2.29        1.78      1.32 o 
  11   0  10       73.19       71.87      5.50 o 
  12   0  10      178.54      185.20     10.76 o 
  13   0  10      460.56      464.82     22.62 o 
  14   0  10      168.32      167.56     12.32 o 
  15   0  10        1.36       -0.10      0.39 o 
  16   0  10      100.51       96.38      6.73 o 
 -24   1  10       69.16       69.73      6.65 o 
 -23   1  10       59.45       57.08      7.13 o 
 -22   1  10        5.45        2.28      1.01 o 
 -21   1  10       45.87       46.37      3.95 o 
 -20   1  10      314.63      318.32      8.76 o 
 -19   1  10        7.91        4.13      1.09 o 
 -18   1  10      805.21      808.71     13.56 o 
 -17   1  10      502.79      503.60      9.76 o 
 -16   1  10      153.13      157.57      5.29 o 
 -15   1  10       20.85       16.63      1.64 o 
 -14   1  10       14.36       12.50      1.46 o 
 -13   1  10      210.06      186.17      6.28 o 
 -12   1  10     1077.71     1016.95     12.48 o 
 -11   1  10      157.03      139.31      4.51 o 
 -10   1  10      344.92      302.01      6.04 o 
  -9   1  10       93.71       90.73      2.74 o 
  -8   1  10        0.65        5.20      1.28 o 
  -7   1  10        2.08        0.84      0.91 o 
  -6   1  10       75.91       60.42      3.59 o 
  -5   1  10      329.95      317.21      9.51 o 
  -4   1  10     1013.96     1064.75     20.59 o 
  -3   1  10       56.91       60.67      3.82 o 
  -2   1  10      272.45      257.68      8.10 o 
  -1   1  10      780.41      788.54     14.96 o 
   0   1  10      284.92      277.35      6.15 o 
   1   1  10        2.72        1.09      0.50 o 
   2   1  10        3.86        5.45      1.02 o 
   3   1  10      128.57      115.27      4.10 o 
   4   1  10        9.77        4.58      1.06 o 
   5   1  10       90.52       93.66      3.76 o 
   6   1  10        4.17        3.56      0.62 o 
   7   1  10      222.50      223.66      6.27 o 
   8   1  10      279.75      293.29      7.74 o 
   9   1  10       88.10       88.60      4.77 o 
  10   1  10        3.12        2.60      1.27 o 
  11   1  10      313.52      295.40     10.03 o 
  12   1  10      133.45      126.94      6.25 o 
  13   1  10        0.14       -0.42      0.42 o 
  14   1  10       16.15       16.32      1.99 o 
  15   1  10       12.30       13.43      1.85 o 
 -22   2  10       88.17       90.58      5.12 o 
 -21   2  10       14.61       16.59      2.46 o 
 -20   2  10        2.71        4.40      0.91 o 
 -19   2  10        1.84        1.21      0.78 o 
 -18   2  10       56.37       55.76      3.45 o 
 -17   2  10        4.92        3.57      1.18 o 
 -16   2  10        0.00        0.99      0.81 o 
 -15   2  10       28.93       27.74      2.07 o 
 -14   2  10       74.89       68.41      3.34 o 
 -13   2  10      221.12      207.26      5.05 o 
 -12   2  10      277.33      257.43      5.34 o 
 -11   2  10       96.39       85.29      2.93 o 
 -10   2  10       36.68       32.55      1.74 o 
  -9   2  10       62.83       54.22      2.13 o 
  -8   2  10       23.71       17.90      1.11 o 
  -7   2  10       17.50       12.30      0.97 o 
  -6   2  10       91.00       85.29      2.92 o 
  -5   2  10      122.91      120.39      3.74 o 
  -4   2  10      160.98      184.72      3.96 o 
  -3   2  10      478.59      501.73      6.45 o 
  -2   2  10       10.99        6.52      0.56 o 
  -1   2  10        0.06        1.06      0.32 o 
   0   2  10       37.55       37.64      1.85 o 
   1   2  10      223.53      228.46      4.77 o 
   2   2  10      168.49      168.09      4.44 o 
   3   2  10       59.08       61.51      2.95 o 
   4   2  10        4.65        1.33      0.44 o 
   5   2  10       29.28       24.29      1.92 o 
   6   2  10        0.29        1.81      1.27 o 
   7   2  10        3.66        4.22      2.42 o 
   8   2  10        0.00       -0.69      0.69 o 
   9   2  10        4.89        4.66      0.96 o 
  10   2  10        1.31        1.80      0.89 o 
  11   2  10       21.35       21.63      2.92 o 
  12   2  10       11.37       12.20      1.62 o 
  13   2  10       39.96       40.37      3.02 o 
  14   2  10        0.29        0.24      0.79 o 
 -20   3  10        3.73        7.08      1.40 o 
 -19   3  10        0.12        0.37      0.81 o 
 -18   3  10        0.77        0.66      0.54 o 
 -17   3  10        0.24       -0.42      0.72 o 
 -16   3  10        3.92        3.10      0.70 o 
 -15   3  10        0.27        0.37      0.44 o 
 -14   3  10       27.40       26.70      2.15 o 
 -13   3  10       89.66       87.67      3.39 o 
 -12   3  10       65.89       55.64      2.47 o 
 -11   3  10      517.74      514.65      7.77 o 
 -10   3  10       88.30       91.57      3.81 o 
  -9   3  10      431.12      439.29      9.05 o 
  -8   3  10      287.42      296.91      6.72 o 
  -7   3  10       78.79       82.08      3.67 o 
  -6   3  10        1.06       -0.43      1.23 o 
  -5   3  10       12.47       17.19      2.19 o 
  -4   3  10       40.18       30.17      3.16 o 
  -3   3  10       46.50       44.87      3.12 o 
  -2   3  10       40.42       34.75      2.06 o 
  -1   3  10       43.11       39.09      2.06 o 
   0   3  10       20.63       20.53      1.50 o 
   1   3  10       10.89       10.56      1.27 o 
   2   3  10        0.15       -0.88      0.88 o 
   3   3  10      202.38      171.05      4.98 o 
   4   3  10      645.22      662.94     11.92 o 
   5   3  10        7.25        3.15      0.63 o 
   6   3  10        0.16       -0.23      1.06 o 
   7   3  10       16.24       10.43      1.34 o 
   8   3  10        3.86        2.44      0.86 o 
   9   3  10        7.10        2.37      1.03 o 
  10   3  10       25.11       23.25      2.44 o 
  11   3  10       17.92       14.51      2.21 o 
  12   3  10        5.38        7.60      1.51 o 
 -16   4  10        5.40        6.08      1.02 o 
 -15   4  10        6.58        7.85      1.43 o 
 -14   4  10       10.96       12.69      1.69 o 
 -13   4  10       58.01       59.27      3.91 o 
 -12   4  10       18.15       18.83      1.70 o 
 -11   4  10      129.08      120.24      3.54 o 
 -10   4  10        0.02       -0.59      0.59 o 
  -9   4  10      107.28      114.77      3.72 o 
  -8   4  10       41.30       46.86      2.88 o 
  -7   4  10       24.03       21.77      1.84 o 
  -6   4  10      130.55      135.00      4.38 o 
  -5   4  10       83.63       85.72      3.40 o 
  -4   4  10        7.65        7.74      1.00 o 
  -3   4  10        4.70        5.18      1.02 o 
  -2   4  10       52.76       51.49      3.14 o 
  -1   4  10        8.00        4.47      1.10 o 
   0   4  10        4.15        0.65      0.94 o 
   1   4  10       12.61       11.51      1.20 o 
   2   4  10       11.87       12.29      1.26 o 
   3   4  10        9.07       14.10      1.61 o 
   4   4  10        0.93       -1.16      1.16 o 
   5   4  10      153.01      147.01      6.11 o 
   6   4  10        7.56        8.27      1.53 o 
   7   4  10       53.04       50.91      3.34 o 
 -23   1  11        1.98        0.93      1.35 o 
 -22   1  11        0.00        0.53      3.09 o 
 -21   1  11        4.71        1.96      0.69 o 
 -20   1  11       20.39       22.12      2.46 o 
 -19   1  11      255.03      282.17      9.75 o 
 -18   1  11        1.52        1.26      0.84 o 
 -17   1  11       38.93       35.39      3.05 o 
 -16   1  11      177.90      175.35      6.26 o 
 -15   1  11      339.25      340.92      8.82 o 
 -14   1  11      141.79      138.38      5.60 o 
 -13   1  11       39.57       36.63      2.19 o 
 -12   1  11        3.07        2.81      0.79 o 
 -11   1  11      392.50      343.70      7.34 o 
 -10   1  11      301.10      267.21      5.58 o 
  -9   1  11      139.25      133.44      3.32 o 
  -8   1  11       19.16       19.27      1.14 o 
  -7   1  11       15.69       13.99      1.18 o 
  -6   1  11       19.29       17.11      1.18 o 
  -5   1  11       58.24       57.45      3.11 o 
  -4   1  11      658.55      667.88      7.69 o 
  -3   1  11       36.46       25.46      1.42 o 
  -2   1  11       64.93       59.89      2.46 o 
  -1   1  11        5.84        3.34      0.56 o 
   0   1  11       76.56       72.64      2.92 o 
   1   1  11      134.87      124.54      4.07 o 
   2   1  11        1.92       -1.92      1.92 o 
   3   1  11      108.17      108.27      4.05 o 
   4   1  11       92.28       89.31      3.94 o 
   5   1  11       93.91       87.43      3.81 o 
   6   1  11       23.25       16.93      1.81 o 
   7   1  11        0.76       -0.39      0.95 o 
   8   1  11       25.02       22.11      2.15 o 
   9   1  11        5.87        3.11      0.74 o 
  10   1  11       76.87       73.35      4.82 o 
  11   1  11       84.19       92.19      5.13 o 
  12   1  11        0.81        0.48      0.58 o 
  13   1  11       13.63       12.64      1.93 o 
  14   1  11       16.74       15.17      2.00 o 
 -22   2  11        0.09        0.18      1.00 o 
 -21   2  11       10.28       13.93      2.12 o 
 -20   2  11        0.01       -0.40      0.68 o 
 -19   2  11      194.43      187.45      7.85 o 
 -18   2  11        3.13        1.45      0.63 o 
 -17   2  11       15.84       10.43      1.75 o 
 -16   2  11       16.07       15.58      1.67 o 
 -15   2  11        0.05       -0.26      0.41 o 
 -14   2  11       88.01       81.89      4.05 o 
 -13   2  11      701.01      710.39     10.96 o 
 -12   2  11      204.29      200.74      5.08 o 
 -11   2  11       97.32       89.38      2.99 o 
 -10   2  11       25.74       23.59      1.48 o 
  -9   2  11       12.19       11.60      1.02 o 
  -8   2  11      197.84      200.18      4.52 o 
  -7   2  11      429.19      410.76      6.36 o 
  -6   2  11      314.86      287.09      5.27 o 
  -5   2  11      420.15      427.02      6.67 o 
  -4   2  11      264.64      277.42      5.40 o 
  -3   2  11        1.55       -1.05      1.05 o 
  -2   2  11       79.64       69.75      2.82 o 
  -1   2  11      112.89      111.17      3.53 o 
   0   2  11       45.67       48.04      2.23 o 
   1   2  11        0.00       -0.62      0.62 o 
   2   2  11      129.58      120.98      3.87 o 
   3   2  11        1.68       -0.69      0.69 o 
   4   2  11        9.43        6.54      1.18 o 
   5   2  11        1.00       -0.40      0.96 o 
   6   2  11        7.07        4.61      0.69 o 
   7   2  11        0.28        0.19      1.10 o 
   8   2  11        8.90        9.28      1.42 o 
   9   2  11        4.33        5.17      1.66 o 
  10   2  11       49.77       44.33      4.24 o 
  11   2  11       55.62       56.35      3.55 o 
  12   2  11       29.70       24.48      2.05 o 
  13   2  11        4.72        1.76      0.86 o 
 -20   3  11        1.04        4.35      1.85 o 
 -19   3  11       76.72       83.90      6.19 o 
 -18   3  11       65.44       74.50      4.15 o 
 -17   3  11       39.92       43.78      2.91 o 
 -16   3  11        2.36        1.45      0.42 o 
 -15   3  11        4.09        5.25      0.86 o 
 -14   3  11        3.31        1.67      0.67 o 
 -13   3  11      108.61       98.79      3.77 o 
 -12   3  11        4.43        4.08      0.66 o 
 -11   3  11       30.30       28.50      2.07 o 
 -10   3  11      573.07      602.20      9.16 o 
  -9   3  11      600.03      627.23     10.58 o 
  -8   3  11      147.62      150.30      5.13 o 
  -7   3  11        0.27        0.10      0.76 o 
  -6   3  11       63.19       66.16      3.58 o 
  -5   3  11      364.36      367.21      9.19 o 
  -4   3  11       49.00       57.43      3.65 o 
  -3   3  11        0.37       -1.00      1.00 o 
  -2   3  11       15.87       13.61      1.88 o 
  -1   3  11        0.55        0.10      0.75 o 
   0   3  11       39.71       40.17      2.77 o 
   1   3  11       49.76       50.93      4.85 o 
   2   3  11        0.01        0.29      0.85 o 
   3   3  11       24.69       24.87      2.09 o 
   4   3  11      247.06      244.20      7.69 o 
   5   3  11        0.11        0.24      0.85 o 
   6   3  11        4.35        2.30      0.47 o 
   7   3  11        4.89        7.02      1.11 o 
   8   3  11        6.74        6.24      1.44 o 
   9   3  11       29.90       26.21      2.52 o 
  10   3  11        3.25        8.16      1.58 o 
 -15   4  11       32.25       35.00      2.40 o 
 -14   4  11      117.54      134.73      5.25 o 
 -13   4  11      222.45      241.04      9.44 o 
 -12   4  11       42.10       46.62      4.44 o 
 -11   4  11        2.04        1.87      1.09 o 
 -10   4  11      138.70      147.37      4.94 o 
  -9   4  11       12.81       15.12      1.38 o 
  -8   4  11       17.50       18.36      1.54 o 
  -7   4  11       43.02       44.39      2.30 o 
  -6   4  11       33.82       32.57      1.98 o 
  -5   4  11      228.57      250.05      5.79 o 
  -4   4  11      209.11      223.64      5.87 o 
  -3   4  11       40.39       46.42      2.28 o 
  -2   4  11        3.07        0.00      0.47 o 
  -1   4  11       37.13       35.10      2.38 o 
   0   4  11       50.78       48.52      3.03 o 
   1   4  11       17.71       15.50      1.74 o 
   2   4  11       24.14       23.66      3.22 o 
   3   4  11       77.34       71.95      5.51 o 
   4   4  11       38.66       30.62      2.29 o 
   5   4  11       48.63       59.33      4.90 o 
   6   4  11       24.65       27.37      2.44 o 
 -23   0  12        4.16       14.11      2.65 o 
 -22   0  12        0.03        2.00      3.63 o 
 -21   0  12       35.29       64.10      4.97 o 
 -20   0  12      610.41      822.84     19.60 o 
 -19   0  12      220.59      216.48     10.59 o 
 -18   0  12        4.58        6.46      3.08 o 
 -17   0  12       31.79       86.37      7.12 o 
 -16   0  12        4.12      112.17      7.95 o 
 -15   0  12       64.99      139.83      8.01 o 
 -14   0  12       83.08       84.24      7.04 o 
 -13   0  12      180.84      184.94     10.17 o 
 -12   0  12      103.48      141.49      9.44 o 
 -11   0  12       11.22       15.57      2.31 o 
 -10   0  12      307.72      266.63     10.32 o 
  -9   0  12      405.52      379.99     12.25 o 
  -8   0  12       89.84       88.42      4.82 o 
  -7   0  12        7.47       11.32      2.09 o 
  -5   0  12     1681.55     2043.62     21.22 o 
  -4   0  12     1112.27     1098.19     15.44 o 
  -3   0  12       48.02       47.70      3.64 o 
  -2   0  12       28.81       31.50      2.92 o 
  -1   0  12       10.78       54.70      4.89 o 
   0   0  12        8.42       48.58      4.00 o 
   1   0  12      103.53      104.73      5.44 o 
   2   0  12      406.59      395.40     14.29 o 
   3   0  12      199.28      192.56     10.22 o 
   4   0  12       41.32       53.87      5.44 o 
   5   0  12      569.34      559.43     17.46 o 
   6   0  12      797.51      804.48     20.56 o 
   7   0  12      329.26      330.03     11.03 o 
   8   0  12       15.47       21.35      2.69 o 
   9   0  12        4.80       31.46     10.16 o 
  10   0  12     1035.92     1135.18     61.00 o 
  11   0  12      178.29      163.37      8.63 o 
  12   0  12       21.07       25.60      4.45 o 
  13   0  12       58.35       61.42      5.97 o 
 -23   1  12        1.36        1.19      0.54 o 
 -22   1  12        9.32       11.00      1.81 o 
 -21   1  12       10.01       31.82      3.58 o 
 -20   1  12        0.04       20.03      2.38 o 
 -19   1  12       40.64       48.07      3.96 o 
 -18   1  12       22.81       18.16      2.43 o 
 -17   1  12       68.55       60.30      4.67 o 
 -16   1  12       58.72       58.28      4.72 o 
 -15   1  12        6.07        9.95      1.55 o 
 -14   1  12       41.86       37.84      2.49 o 
 -13   1  12       10.17       41.87      2.67 o 
 -12   1  12       93.66      124.78      4.59 o 
 -11   1  12        1.07       42.42      2.65 o 
 -10   1  12        0.48       -0.32      0.41 o 
  -9   1  12       20.50       38.45      1.85 o 
  -8   1  12       89.39      131.57      3.86 o 
  -7   1  12       72.57       87.45      3.54 o 
  -6   1  12       12.62       41.47      2.18 o 
  -5   1  12      287.09      290.59      5.82 o 
  -4   1  12      291.56      264.32      5.83 o 
  -3   1  12      108.78      117.26      3.88 o 
  -2   1  12      396.66      372.03      6.95 o 
  -1   1  12      215.99      191.15      4.94 o 
   0   1  12        1.68        1.11      0.52 o 
   1   1  12      357.77      345.15      8.44 o 
   2   1  12      288.79      291.77      8.61 o 
   3   1  12      276.87      276.99      7.68 o 
   4   1  12        6.00        9.99      1.63 o 
   5   1  12        5.40        4.38      1.07 o 
   6   1  12       12.37       17.28      1.71 o 
   7   1  12        3.90       14.00      1.51 o 
   8   1  12        2.43        4.34      1.64 o 
   9   1  12       40.53       46.56      3.67 o 
  10   1  12      131.45      128.19      6.69 o 
  11   1  12      166.38      164.81      6.86 o 
  12   1  12        0.19        0.82      0.76 o 
  13   1  12        2.42       -0.19      0.25 o 
 -22   2  12        0.13        0.49      0.35 o 
 -21   2  12       42.33       41.45      3.50 o 
 -20   2  12       28.30       26.07      3.07 o 
 -19   2  12        9.34        9.77      2.12 o 
 -18   2  12      100.17      109.57      4.97 o 
 -17   2  12       21.05       28.57      2.36 o 
 -16   2  12       31.23       27.81      1.97 o 
 -15   2  12      115.17      118.59      4.37 o 
 -14   2  12       25.00       35.53      2.31 o 
 -13   2  12      180.69      256.32      6.57 o 
 -12   2  12     1516.96     1617.43     16.12 o 
 -11   2  12       61.65       65.51      3.03 o 
 -10   2  12        5.47        7.46      0.96 o 
  -9   2  12       25.89       27.42      1.72 o 
  -8   2  12      153.11      175.38      4.77 o 
  -7   2  12       53.03       84.31      3.02 o 
  -6   2  12       91.26       91.80      3.04 o 
  -5   2  12       94.68       98.06      2.97 o 
  -4   2  12       11.28       22.54      1.42 o 
  -3   2  12      241.25      254.69      4.91 o 
  -2   2  12      204.47      226.69      5.21 o 
  -1   2  12       34.74       36.63      2.02 o 
   0   2  12        8.16        6.27      0.65 o 
   1   2  12       37.39       41.45      2.34 o 
   2   2  12      562.30      823.28     11.20 o 
   3   2  12      479.17      499.73      9.19 o 
   4   2  12       74.29       79.76      3.66 o 
   5   2  12        2.38       18.75      1.92 o 
   6   2  12        0.55        5.37      0.80 o 
   7   2  12       30.68       28.06      3.17 o 
   8   2  12       59.56       64.70      5.21 o 
   9   2  12        1.43        1.91      1.29 o 
  10   2  12        0.03        1.52      0.68 o 
  11   2  12        0.01        5.61      1.03 o 
 -19   3  12      139.12      133.52      9.66 o 
 -18   3  12       29.17       28.59      2.83 o 
 -17   3  12       10.21       11.85      1.64 o 
 -16   3  12       75.85       81.06      3.82 o 
 -15   3  12       59.54       60.83      3.18 o 
 -14   3  12        2.82       17.74      2.05 o 
 -13   3  12      187.62      198.82      6.86 o 
 -12   3  12       15.07       23.12      2.11 o 
 -11   3  12      307.26      315.68      7.43 o 
 -10   3  12      105.25      113.16      4.27 o 
  -9   3  12        8.54       12.54      1.38 o 
  -8   3  12       78.77      101.19      4.47 o 
  -7   3  12      376.30      414.38      8.39 o 
  -6   3  12      256.32      270.28      6.89 o 
  -5   3  12      119.80      134.82      4.57 o 
  -4   3  12       80.46      119.48      4.07 o 
  -3   3  12      170.92      226.82      6.18 o 
  -2   3  12      140.17      139.46      4.57 o 
  -1   3  12       23.42       23.83      1.76 o 
   0   3  12        3.55       17.16      1.47 o 
   1   3  12       13.47       53.39      2.89 o 
   2   3  12       70.58       69.25      3.74 o 
   3   3  12        3.30       28.58      2.11 o 
   4   3  12      117.23      121.77      4.52 o 
   5   3  12        0.00        2.75      1.41 o 
   6   3  12        0.02        8.78      2.48 o 
   7   3  12        0.44        1.53      0.79 o 
   8   3  12        0.85        3.35      0.67 o 
   9   3  12        0.00       15.28      5.48 o 
 -14   4  12       99.91       89.14      3.72 o 
 -13   4  12       26.52       21.34      1.95 o 
 -12   4  12        4.84        4.99      0.90 o 
 -11   4  12       29.23       39.22      2.61 o 
 -10   4  12        6.53        8.49      1.13 o 
  -9   4  12       30.27       27.47      2.23 o 
  -8   4  12       42.28       42.48      2.78 o 
  -7   4  12       17.52       22.94      1.85 o 
  -6   4  12       86.62      111.52      4.49 o 
  -5   4  12       11.49        5.84      0.99 o 
  -4   4  12      218.90      227.83      6.82 o 
  -3   4  12       29.44       29.58      2.29 o 
  -2   4  12        8.43       12.77      2.26 o 
  -1   4  12        1.00        5.19      1.53 o 
   0   4  12       23.77       26.54      2.94 o 
   1   4  12      101.21      100.86      4.42 o 
   2   4  12        8.70        8.23      1.65 o 
   3   4  12        2.43        3.92      1.48 o 
   4   4  12        0.00        6.35      2.38 o 
 -22   1  13        9.62       10.16      1.29 o 
 -21   1  13       27.32       28.61      2.35 o 
 -20   1  13       88.81       86.34      4.58 o 
 -19   1  13        6.65        7.45      1.34 o 
 -18   1  13        0.97        2.13      1.22 o 
 -17   1  13        2.96        5.79      2.81 o 
 -16   1  13       12.74       19.32      2.92 o 
 -15   1  13       32.58       27.82      2.51 o 
 -14   1  13      123.12      119.78      4.97 o 
 -13   1  13       55.68       53.25      3.03 o 
 -12   1  13       20.39       19.01      1.70 o 
 -11   1  13      197.48      185.25      5.05 o 
 -10   1  13      359.17      339.56      6.39 o 
  -9   1  13       81.78       72.86      2.61 o 
  -8   1  13        3.86        1.31      0.57 o 
  -7   1  13        7.31        3.02      1.02 o 
  -6   1  13      117.10      123.27      4.75 o 
  -5   1  13      324.89      328.50      7.56 o 
  -4   1  13        0.18        0.77      0.44 o 
  -3   1  13        0.01       -0.60      0.60 o 
  -2   1  13       43.08       34.89      2.22 o 
  -1   1  13      231.95      219.74      7.09 o 
   0   1  13      210.42      207.07      6.71 o 
   1   1  13        0.34       -0.55      0.90 o 
   2   1  13      104.19       92.43      4.48 o 
   3   1  13      397.22      384.76     10.79 o 
   4   1  13        0.10        0.47      0.62 o 
   5   1  13      170.79      165.93      6.09 o 
   6   1  13      199.14      199.22      6.91 o 
   7   1  13       74.20       71.88      3.83 o 
   8   1  13        1.47        2.41      2.45 o 
   9   1  13      217.47      211.99     10.57 o 
  10   1  13       11.26       10.29      2.18 o 
  11   1  13      190.97      177.01      7.70 o 
  12   1  13        7.64        8.83      1.94 o 
 -21   2  13        7.27        5.03      1.58 o 
 -20   2  13      170.55      191.14      7.41 o 
 -19   2  13       89.79       92.09      5.01 o 
 -18   2  13       99.18       99.87      6.65 o 
 -17   2  13       20.72       19.59      2.25 o 
 -16   2  13       19.59       19.50      2.15 o 
 -15   2  13      111.25      114.09      4.77 o 
 -14   2  13       38.08       34.55      2.65 o 
 -13   2  13       93.71       95.02      3.97 o 
 -12   2  13        3.01        1.50      0.62 o 
 -11   2  13       18.27       16.29      1.73 o 
 -10   2  13      112.06      117.26      4.72 o 
  -9   2  13      354.08      365.72      6.57 o 
  -8   2  13      154.84      155.04      4.26 o 
  -7   2  13       35.66       43.19      2.77 o 
  -6   2  13      725.91      768.70      9.40 o 
  -5   2  13      227.51      232.59      5.47 o 
  -4   2  13      383.04      410.20      7.56 o 
  -3   2  13        4.39        8.71      1.30 o 
  -2   2  13      112.36      114.20      4.03 o 
  -1   2  13      101.66       90.76      3.52 o 
   0   2  13        1.35        0.71      0.53 o 
   1   2  13        4.99        2.54      0.73 o 
   2   2  13      124.01      128.74      5.15 o 
   3   2  13        0.22        0.04      0.73 o 
   4   2  13      128.29      131.78      4.68 o 
   5   2  13       19.11       20.20      1.75 o 
   6   2  13        0.29        2.64      1.04 o 
   7   2  13        0.28        0.35      0.79 o 
   8   2  13       11.63       14.25      1.97 o 
   9   2  13      107.76      115.80      6.64 o 
  10   2  13        4.26        5.66      0.91 o 
 -18   3  13       35.31       32.33      4.45 o 
 -17   3  13       11.25       15.19      1.89 o 
 -16   3  13        5.28        9.24      1.37 o 
 -15   3  13       12.21       13.32      1.85 o 
 -14   3  13       16.28       17.74      2.24 o 
 -13   3  13      320.85      340.64     10.71 o 
 -12   3  13        3.24        7.11      2.03 o 
 -11   3  13        8.43        9.23      1.51 o 
 -10   3  13       37.46       38.08      2.95 o 
  -9   3  13      146.78      145.71      4.71 o 
  -8   3  13      159.19      167.33      5.09 o 
  -7   3  13       73.61       81.79      3.56 o 
  -6   3  13       30.86       37.62      2.39 o 
  -5   3  13       52.59       62.13      2.76 o 
  -4   3  13        5.09        6.32      1.05 o 
  -3   3  13        1.19        3.54      1.92 o 
  -2   3  13       61.18       58.59      3.45 o 
  -1   3  13       93.68       91.20      4.00 o 
   0   3  13       66.93       69.41      4.43 o 
   1   3  13      219.37      237.02      7.87 o 
   2   3  13       87.37       82.48      4.05 o 
   3   3  13       32.85       40.73      2.93 o 
   4   3  13        1.01        1.84      0.64 o 
   5   3  13        3.30        6.87      1.51 o 
   6   3  13        4.34        6.34      1.13 o 
   7   3  13        0.06        0.46      0.96 o 
 -12   4  13      114.49      118.99      5.68 o 
 -11   4  13        2.54        1.67      0.60 o 
 -10   4  13        1.41        3.26      1.04 o 
  -9   4  13       18.59       21.67      2.26 o 
  -8   4  13       40.33       45.16      3.25 o 
  -7   4  13       15.49       19.60      2.26 o 
  -6   4  13       42.89       44.78      3.19 o 
  -5   4  13       82.61       88.34      4.27 o 
  -4   4  13      177.45      184.49      9.10 o 
  -3   4  13       74.03       85.54      5.41 o 
  -2   4  13       89.78       97.78      4.06 o 
  -1   4  13       52.78       57.51      2.65 o 
   0   4  13        4.30        4.08      0.84 o 
   1   4  13        0.46        0.16      0.47 o 
 -22   0  14       11.02       10.35      1.50 o 
 -21   0  14       20.20       23.59      3.25 o 
 -20   0  14        0.48       -0.99      0.99 o 
 -19   0  14      172.31      140.70      7.36 o 
 -18   0  14      121.84      118.67      7.19 o 
 -17   0  14        3.55        5.41      1.20 o 
 -16   0  14       12.95        6.62      1.53 o 
 -15   0  14        2.18       -1.31      1.49 o 
 -14   0  14      222.76      199.99      9.43 o 
 -13   0  14        0.67        1.24      0.62 o 
 -12   0  14       14.87       15.54      2.55 o 
 -11   0  14      692.41      632.76     14.58 o 
 -10   0  14     1090.26      972.56     17.90 o 
  -9   0  14      456.41      414.97      9.78 o 
  -8   0  14        1.47        2.90      1.05 o 
  -7   0  14      485.13      448.77     12.19 o 
  -6   0  14      505.31      470.21     12.47 o 
  -5   0  14       36.20       24.77      1.86 o 
  -4   0  14      305.84      294.86      9.87 o 
  -3   0  14       40.14       37.73      4.10 o 
  -2   0  14      384.08      377.51     13.14 o 
  -1   0  14     1250.94     1266.94     23.69 o 
   0   0  14      691.74      672.02     14.23 o 
   1   0  14       22.30       15.26      2.61 o 
   2   0  14      304.46      290.54     12.61 o 
   3   0  14      834.79      833.07     24.54 o 
   4   0  14      241.31      232.41     12.13 o 
   5   0  14        4.32        3.35      0.99 o 
   6   0  14       50.24       41.93      3.62 o 
   7   0  14       65.57       62.06      3.96 o 
   8   0  14        5.64        2.99      0.88 o 
   9   0  14       60.09       56.23      4.21 o 
  10   0  14       46.11       37.40      4.38 o 
 -22   1  14        3.31        2.01      0.31 o 
 -21   1  14       51.73       49.19      2.47 o 
 -20   1  14      151.38      157.62      4.96 o 
 -19   1  14       22.92       19.41      1.84 o 
 -18   1  14      123.98      114.66      4.90 o 
 -17   1  14       18.93       19.61      1.82 o 
 -16   1  14       78.78       73.77      4.26 o 
 -15   1  14      343.13      320.87      7.71 o 
 -14   1  14      211.37      190.97      5.47 o 
 -13   1  14      326.53      306.17      7.11 o 
 -12   1  14       94.32       88.28      3.74 o 
 -11   1  14      120.94      113.27      3.90 o 
 -10   1  14        6.41        6.23      1.30 o 
  -9   1  14       19.82       16.85      1.28 o 
  -8   1  14        4.95        4.10      0.66 o 
  -7   1  14      104.16       99.44      3.54 o 
  -6   1  14       69.49       58.94      3.02 o 
  -5   1  14     1871.64     1936.56     21.19 o 
  -4   1  14       68.48       66.57      3.36 o 
  -3   1  14      166.34      162.34      5.75 o 
  -2   1  14      253.51      245.31      6.99 o 
  -1   1  14       75.57       72.55      4.30 o 
   0   1  14        2.88       -0.37      0.65 o 
   1   1  14       20.67       20.59      2.04 o 
   2   1  14        1.95        0.45      0.64 o 
   3   1  14      448.43      457.29     11.19 o 
   4   1  14      169.99      175.47      6.59 o 
   5   1  14        0.00       -0.48      1.19 o 
   6   1  14       95.20       91.85      4.25 o 
   7   1  14      162.44      164.38      9.48 o 
   8   1  14       61.70       59.16      5.23 o 
   9   1  14       85.50       82.45      5.50 o 
  10   1  14      253.55      206.93      9.06 o 
 -20   2  14        2.63        2.43      0.94 o 
 -19   2  14       90.15       78.88      4.58 o 
 -18   2  14       38.65       34.79      3.32 o 
 -17   2  14        1.95        0.28      0.50 o 
 -16   2  14        2.97        2.02      1.09 o 
 -15   2  14       38.78       44.62      3.05 o 
 -14   2  14       17.78       19.00      1.81 o 
 -13   2  14        0.40        2.70      0.71 o 
 -12   2  14       23.78       24.25      1.96 o 
 -11   2  14       29.48       23.49      1.91 o 
 -10   2  14      112.05      109.42      4.43 o 
  -9   2  14       68.09       73.09      3.67 o 
  -8   2  14        2.86        2.09      0.78 o 
  -7   2  14        2.57        2.55      0.69 o 
  -6   2  14        3.51        3.50      0.78 o 
  -5   2  14        6.58        7.62      1.01 o 
  -4   2  14       24.96       24.88      1.91 o 
  -3   2  14       51.69       55.91      2.89 o 
  -2   2  14      192.82      208.99      5.59 o 
  -1   2  14      135.13      143.76      5.42 o 
   0   2  14       58.63       60.76      3.41 o 
   1   2  14        1.67        2.71      1.76 o 
   2   2  14       32.36       35.62      2.50 o 
   3   2  14       49.67       48.93      2.92 o 
   4   2  14       11.82       13.41      1.82 o 
   5   2  14        2.70       -0.57      0.57 o 
   6   2  14       45.90       46.23      4.57 o 
   7   2  14      164.35      165.59      8.16 o 
   8   2  14       94.43       98.22      5.60 o 
 -16   3  14        7.19        8.10      2.91 o 
 -15   3  14        5.45        0.29      1.49 o 
 -14   3  14       26.58       27.29      3.35 o 
 -13   3  14      243.57      269.45      8.64 o 
 -12   3  14       50.19       54.27      3.97 o 
 -11   3  14       18.19       17.90      1.97 o 
 -10   3  14        2.48        0.68      0.83 o 
  -9   3  14        6.83        5.05      1.28 o 
  -8   3  14        0.44       -0.77      0.97 o 
  -7   3  14        4.86        2.71      0.64 o 
  -6   3  14        1.73        1.43      1.49 o 
  -5   3  14        5.00        5.13      1.23 o 
  -4   3  14        0.01       -0.64      0.76 o 
  -3   3  14        0.30       -0.39      0.48 o 
  -2   3  14       16.38       14.74      2.79 o 
  -1   3  14       28.89       25.72      3.94 o 
   0   3  14       15.94       17.85      2.21 o 
   1   3  14       46.33       48.35      3.62 o 
   2   3  14       39.59       29.33      2.33 o 
   3   3  14      305.97      320.05      9.90 o 
   4   3  14       59.92       56.85      3.80 o 
   5   3  14       15.10       14.42      1.50 o 
  -9   4  14        1.09        1.96      1.04 o 
  -8   4  14        0.03        1.28      0.81 o 
  -7   4  14        1.69        1.22      1.10 o 
  -6   4  14        3.62       -0.01      1.18 o 
  -5   4  14        0.61       -0.04      0.04 o 
  -4   4  14       16.16       13.24      1.78 o 
 -21   1  15       75.55       79.15      4.94 o 
 -20   1  15       33.52       38.34      3.00 o 
 -19   1  15        3.90        4.20      0.91 o 
 -18   1  15        3.39        3.62      0.56 o 
 -17   1  15        4.23        2.14      0.45 o 
 -16   1  15        2.95        5.04      0.70 o 
 -15   1  15       49.52       57.93      3.05 o 
 -14   1  15       19.87       19.64      1.61 o 
 -13   1  15       83.69       72.53      3.19 o 
 -12   1  15        8.62       12.60      1.35 o 
 -11   1  15      100.21      101.09      3.53 o 
 -10   1  15      121.27      110.14      4.57 o 
  -9   1  15       47.11       39.87      2.43 o 
  -8   1  15       15.74       23.97      1.86 o 
  -7   1  15      263.91      266.79      5.89 o 
  -6   1  15        1.84        2.67      0.74 o 
  -5   1  15      147.20      148.14      4.77 o 
  -4   1  15        6.04        5.74      0.81 o 
  -3   1  15       47.31       47.82      2.96 o 
  -2   1  15       16.11       16.50      1.64 o 
  -1   1  15        0.68        1.09      0.67 o 
   0   1  15        0.12        0.54      0.67 o 
   1   1  15      132.21      129.00      5.80 o 
   2   1  15       63.65       62.24      4.32 o 
   3   1  15       40.35       38.85      3.23 o 
   4   1  15       18.63       18.02      2.07 o 
   5   1  15        0.48        1.75      0.88 o 
   6   1  15       21.03       22.66      2.14 o 
   7   1  15       33.95       33.63      3.59 o 
   8   1  15        1.60       -0.08      0.50 o 
 -18   2  15        1.64       -0.02      0.58 o 
 -17   2  15        0.80        0.59      0.41 o 
 -16   2  15        0.02       -0.24      0.35 o 
 -15   2  15        0.70       -0.32      0.44 o 
 -14   2  15       77.98       73.86      4.59 o 
 -13   2  15        9.42        8.09      1.50 o 
 -12   2  15        9.73        7.69      0.92 o 
 -11   2  15       10.30        8.92      1.21 o 
 -10   2  15        0.10       -0.67      0.67 o 
  -9   2  15        0.00       -0.89      0.89 o 
  -8   2  15       11.81       11.31      1.94 o 
  -7   2  15       14.40       10.21      1.22 o 
  -6   2  15      184.36      195.52      5.24 o 
  -5   2  15       16.63       24.00      1.78 o 
  -4   2  15        8.17       10.93      1.23 o 
  -3   2  15       42.85       39.74      3.49 o 
  -2   2  15       57.14       52.13      3.92 o 
  -1   2  15       26.72       26.80      2.68 o 
   0   2  15        5.83        7.17      1.34 o 
   1   2  15       94.33      102.65      4.55 o 
   2   2  15       25.43       31.81      2.41 o 
   3   2  15        5.33        2.84      1.36 o 
   4   2  15       13.17       10.78      1.28 o 
   5   2  15        0.01        2.38      1.41 o 
   6   2  15       13.83        8.81      1.60 o 
 -14   3  15       51.89       46.38      5.20 o 
 -13   3  15       20.57       23.01      3.45 o 
 -12   3  15        4.28        2.59      2.67 o 
 -11   3  15       53.37       53.94      3.65 o 
 -10   3  15       42.39       45.23      3.19 o 
  -9   3  15        3.97        4.89      1.26 o 
  -8   3  15       62.33       65.62      3.90 o 
  -7   3  15        1.55        1.07      1.02 o 
  -6   3  15       14.03       12.44      1.78 o 
  -5   3  15       12.15       13.96      1.89 o 
  -4   3  15        4.50        3.64      1.15 o 
  -3   3  15        4.20        4.78      1.40 o 
  -2   3  15       20.03       17.91      2.70 o 
  -1   3  15       21.49       19.01      2.19 o 
   0   3  15        0.37        0.65      1.21 o 
   1   3  15       88.40       90.44      4.04 o 
   2   3  15        1.44        1.89      0.93 o 
 -20   0  16      120.44      123.05      8.60 o 
 -19   0  16       10.73        5.76      1.02 o 
 -18   0  16       58.97       68.88      4.51 o 
 -17   0  16       75.81       77.63      5.00 o 
 -16   0  16        3.08        2.36      0.72 o 
 -15   0  16        0.40        0.47      0.39 o 
 -14   0  16       11.65        9.95      1.61 o 
 -13   0  16        0.47       -0.48      0.48 o 
 -12   0  16       25.54       33.63      2.99 o 
 -11   0  16       93.59       94.16      5.10 o 
 -10   0  16       75.25       70.83      4.39 o 
  -9   0  16        6.17        3.73      0.85 o 
  -8   0  16       14.08       20.12      3.73 o 
  -7   0  16      211.49      185.57      8.77 o 
  -6   0  16      676.76      671.51     16.92 o 
  -5   0  16       70.71       81.50      5.84 o 
  -4   0  16        2.50        3.21      1.67 o 
  -3   0  16      116.73      109.20      6.63 o 
  -2   0  16       99.20       97.30      5.98 o 
  -1   0  16        1.73        4.16      1.13 o 
   0   0  16        0.17       -0.78      1.79 o 
   1   0  16        6.61        6.29      2.12 o 
   2   0  16        1.59        4.55      1.67 o 
   3   0  16       43.73       51.41      5.62 o 
   4   0  16       29.20       30.58      3.07 o 
   5   0  16        0.40        1.01      0.87 o 
 -19   1  16       19.07       22.48      2.10 o 
 -18   1  16       13.09       20.38      1.75 o 
 -17   1  16       26.27       29.38      1.92 o 
 -16   1  16       14.81       13.29      1.32 o 
 -15   1  16       22.26       20.46      1.77 o 
 -14   1  16       40.30       44.45      2.46 o 
 -13   1  16        0.99        3.90      0.76 o 
 -12   1  16        7.11        7.30      1.26 o 
 -11   1  16        7.45        6.98      1.46 o 
 -10   1  16       35.78       29.77      2.51 o 
  -9   1  16        2.14        1.24      1.22 o 
  -8   1  16       20.00       18.75      1.51 o 
  -7   1  16      135.65      130.56      4.17 o 
  -6   1  16       76.01       75.13      3.11 o 
  -5   1  16      128.51      118.51      4.03 o 
  -4   1  16       20.85       22.09      1.58 o 
  -3   1  16       68.72       72.28      3.23 o 
  -2   1  16        4.48        3.94      1.00 o 
  -1   1  16        8.14       10.49      1.22 o 
   0   1  16       54.96       64.38      3.49 o 
   1   1  16       13.28       11.69      1.38 o 
   2   1  16       14.38       18.25      1.64 o 
   3   1  16       75.06       83.01      4.17 o 
   4   1  16       22.64       24.07      2.21 o 
   5   1  16        2.56        0.55      0.74 o 
   6   1  16        4.14        6.75      1.70 o 
 -17   2  16       21.98       20.34      2.62 o 
 -16   2  16       19.33       22.47      3.24 o 
 -15   2  16       42.05       33.20      3.03 o 
 -14   2  16      185.95      196.20      9.58 o 
 -13   2  16      131.79      126.47      4.77 o 
 -12   2  16       15.16       11.37      1.82 o 
 -11   2  16       76.85       68.97      3.62 o 
 -10   2  16        5.82        3.54      0.67 o 
  -9   2  16       11.08        9.54      1.23 o 
  -8   2  16        2.28        0.68      0.54 o 
  -7   2  16        1.04        0.21      0.94 o 
  -6   2  16       20.78       22.63      1.83 o 
  -5   2  16       56.35       52.44      3.03 o 
  -4   2  16       12.08       11.34      1.99 o 
  -3   2  16       43.49       49.98      3.54 o 
  -2   2  16      159.52      173.49      5.83 o 
  -1   2  16       87.01       92.48      4.09 o 
   0   2  16       39.39       40.58      3.32 o 
   1   2  16      106.54       93.67      4.68 o 
   2   2  16      236.33      218.48      9.20 o 
   3   2  16       12.32       13.23      2.11 o 
   4   2  16       81.23       85.01      4.95 o 
 -13   3  16       13.47       18.51      3.54 o 
 -12   3  16       72.54       71.37      3.30 o 
 -11   3  16       13.05       14.88      1.42 o 
 -10   3  16        4.86        5.59      0.95 o 
  -9   3  16        9.88       10.23      1.25 o 
  -8   3  16        4.44        4.50      1.67 o 
  -7   3  16       24.71       29.61      3.97 o 
  -6   3  16        0.04       -0.57      0.98 o 
  -5   3  16        1.81        0.39      1.19 o 
  -4   3  16        1.86        2.77      1.08 o 
  -3   3  16        0.24        0.32      0.92 o 
  -2   3  16       24.31       23.87      2.09 o 
  -1   3  16       37.95       36.60      3.38 o 
 -18   1  17        3.96        4.66      1.18 o 
 -17   1  17        0.05        2.27      1.25 o 
 -16   1  17        4.36        6.10      0.99 o 
 -15   1  17        7.46        7.42      1.16 o 
 -14   1  17       39.55       36.23      2.67 o 
 -13   1  17        0.29        0.05      0.54 o 
 -12   1  17        0.03       -0.30      0.64 o 
 -11   1  17        0.38        0.59      0.78 o 
 -10   1  17        4.37        3.61      1.32 o 
  -9   1  17       24.32       29.88      2.59 o 
  -8   1  17        3.26        0.45      0.48 o 
  -7   1  17       24.15       32.92      2.25 o 
  -6   1  17       66.55       67.57      2.85 o 
  -5   1  17        7.50        6.53      0.92 o 
  -4   1  17       44.27       39.19      2.14 o 
  -3   1  17       20.35       15.60      1.49 o 
  -2   1  17        0.12        0.55      0.45 o 
  -1   1  17        1.05        1.47      0.55 o 
   0   1  17       16.10       14.08      1.99 o 
   1   1  17        0.05        0.05      0.11 o 
   2   1  17       29.80       26.58      3.37 o 
   3   1  17        0.65       -0.17      0.91 o 
 -15   2  17       48.81       53.93      4.43 o 
 -14   2  17       20.94       24.45      3.31 o 
 -13   2  17       20.06       28.18      3.65 o 
 -12   2  17       45.64       53.81      4.23 o 
 -11   2  17        2.19        2.24      1.49 o 
 -10   2  17        9.28       10.10      1.87 o 
  -9   2  17       10.46        9.65      1.38 o 
  -8   2  17        0.04        0.83      0.47 o 
  -7   2  17       65.58       69.26      3.83 o 
  -6   2  17        0.03       -0.80      0.80 o 
  -5   2  17        1.79        0.13      2.72 o 
  -4   2  17        0.04       -1.53      1.53 o 
  -3   2  17        3.70        3.91      1.85 o 
  -2   2  17       10.78        8.05      1.20 o 
  -1   2  17        8.31        5.97      1.29 o 
   0   2  17       58.72       58.84      4.41 o 
   1   2  17        3.65        3.42      2.25 o 
 -16   0  18       23.79       17.99      2.71 o 
 -15   0  18        0.05        4.84      2.95 o 
 -14   0  18      213.39      204.38      7.13 o 
 -13   0  18       58.75       69.43      5.88 o 
 -12   0  18       16.87       18.96      3.19 o 
 -11   0  18        9.35        9.90      2.23 o 
 -10   0  18      105.03      101.70      7.74 o 
  -9   0  18       43.81       39.41      4.80 o 
  -8   0  18       12.24       14.37      2.79 o 
  -7   0  18        1.79        5.83      1.78 o 
  -6   0  18       23.01       24.77      2.52 o 
  -5   0  18       13.21       27.00      2.65 o 
  -4   0  18       10.07       17.42      1.99 o 
  -3   0  18        1.44        2.69      1.40 o 
  -2   0  18       10.54       21.23      3.28 o 
  -1   0  18       15.47       37.68      4.34 o 
   0   0  18       57.45       49.45      4.56 o 
   1   0  18        1.23        2.77      1.20 o 
 -15   1  18       28.81       26.58      3.15 o 
 -14   1  18       11.33       11.78      2.16 o 
 -13   1  18        9.49        6.17      1.13 o 
 -12   1  18       21.84       17.09      1.97 o 
 -11   1  18       17.72       19.56      2.23 o 
 -10   1  18       20.53       24.07      2.44 o 
  -9   1  18       18.95       18.18      2.17 o 
  -8   1  18       25.08       52.29      3.02 o 
  -7   1  18      196.53      213.45      6.04 o 
  -6   1  18        7.64        6.73      0.85 o 
  -5   1  18        0.12        1.58      1.27 o 
  -4   1  18       10.17       10.77      1.74 o 
  -3   1  18        1.36        3.80      0.96 o 
  -2   1  18        2.06        3.56      0.84 o 
  -1   1  18        2.00        1.87      0.74 o 
   0   1  18       50.45       47.73      4.16 o 
 -11   2  18        2.16        7.00      1.55 o 
 -10   2  18        0.24       -0.95      0.95 o 
  -8   2  18        0.54        1.23      0.47 o 
  -7   2  18       13.31       17.51      2.60 o 
  -6   2  18       27.92       26.86      3.26 o 
  -5   2  18        0.77        1.97      0.85 o 
  -4   2  18        3.51        6.52      1.56 o 
  -3   2  18        6.45        8.77      1.73 o 
 -12   1  19        1.19        1.20      0.46 o 
 -11   1  19        0.01        0.59      0.34 o 
 -10   1  19        1.05        0.43      0.54 o 
  -9   1  19        6.72        8.12      1.13 o 
  -6   1  19       10.96       17.90      2.41 o 
  -5   1  19        2.21       -0.31      0.71 o 
  -4   1  19       22.92       30.78      3.05 o 
                                                 
